# Supplementary material for: Genome-wide in silico identification of membrane-bound transcription factors in plant species
Source: PeerJ. 2017 Nov 15;5:e4051. doi: 10.7717/peerj.4051 (PMC5694209; doi:10.7717/peerj.4051)
Supplement: Table S2 [file peerj-05-4051-s003.xlsx]

## Sheet: Sheet1
Table S2. Membrane-bound transcription factor database in plant species. 14 plant species covering the chlorophytes, bryophytes, gymnosperms, monocots and eudicots were analyzed. TM, transmembrane motif.
Species	Gene loci	Protein	Family	Length(AA)	TM number	TM region
Chlamydomonas reinhardtii	Cre01.g004600	Cre01.g004600.t1.3	Nin-like	3176	2	1. 2054-2074, 2. 2095-2115
Chlamydomonas reinhardtii	Cre01.g011150	Cre01.g011150.t1.3	bHLH	1134	4	1. 640-660, 2. 681-701, 3. 931-951, 4. 963-983
Chlamydomonas reinhardtii	Cre01.g051150	Cre01.g051150.t1.3	bZIP	2018	6	1. 9-29, 2. 248-268, 3. 915-935, 4. 956-976, 5. 1629-1649, 6. 1823-1843
Chlamydomonas reinhardtii	Cre02.g100100	Cre02.g100100.t1.3	AP2	2618	13	1. 278-298, 2. 983-1003, 3. 1063-1083, 4. 1092-1112, 5.1163-1183, 6. 1338-1358, 7. 1537-1557, 8. 1566-1586, 9. 1997-2017, 10. 2121-2141, 11. 2188-2208, 12. 2340-2360, 13. 2531-2551
Chlamydomonas reinhardtii	Cre02.g104700	Cre02.g104700.t1.2	SBP	1381	8	1. 357-377, 2. 429-449, 3. 1115-1135, 4. 1137-1157, 5.1204-1224, 6. 1226-1246, 7. 1259-1279, 8. 1289-1309
Chlamydomonas reinhardtii	Cre02.g112750	Cre02.g112750.t1.2	SBP	1896	2	1. 1229-1249, 2. 1304-1324
Chlamydomonas reinhardtii	Cre03.g149200	Cre03.g149200.t1.3	MYB	1102	5	1. 382-402, 2. 715-735, 3. 820-840, 4. 980-1000, 5.1051-1071
Chlamydomonas reinhardtii	Cre03.g163200	Cre03.g163200.t1.3	NF-X1	1059	3	1. 650-670, 2. 965-985, 3. 1017-1037
Chlamydomonas reinhardtii	Cre03.g174500	Cre03.g174500.t1.3	HB-other	1816	5	1. 194-214, 2. 658-678, 3. 1202-1222, 4. 1522-1542, 5.1584-1604
Chlamydomonas reinhardtii	Cre03.g198800	Cre03.g198800.t1.2	MYB_related	455	2	1.170-192, 2. 212-231
Chlamydomonas reinhardtii	Cre04.g224600	Cre04.g224600.t1.2	bHLH	760	2	1. 300-320, 2. 352-372
Chlamydomonas reinhardtii	Cre05.g233500	Cre05.g233500.t1.2	SBP	2620	3	1. 174-194, 2. 1951-1971, 3. 2048-2068
Chlamydomonas reinhardtii	Cre05.g238250	Cre05.g238250.t1.2	bZIP	524	2	1. 319-339, 2. 344-364
Chlamydomonas reinhardtii	Cre06.g264400	Cre06.g264400.t1.3	MYB_related	3029	3	1. 1245-1265, 2. 2562-2582, 3. 2827-2847
Chlamydomonas reinhardtii	Cre06.g300600	Cre06.g300600.t1.3	SBP	1778	7	1. 1517-1537, 2. 1541-1561, 3. 1605-1625, 4. 1628-1648, 5.1658-1678, 6. 1691-1711, 7. 1735-1755
Chlamydomonas reinhardtii	Cre08.g383000	Cre08.g383000.t1.3	AP2	2188	11	1. 170-190, 2. 333-353, 3. 374-394, 4. 798-818, 5. 852-872, 6. 1139-1159, 7. 1612-1632, 8. 1647-1667, 9. 1694-1714, 10. 1830-1850, 11. 2083-2103
Chlamydomonas reinhardtii	Cre10.g421550	Cre10.g421550.t1.3	SBP	1755	1	1. 181-203
Chlamydomonas reinhardtii	Cre10.g433350	Cre10.g433350.t1.3	SBP	3584	10	1. 274-294, 2. 315-335, 3. 370-390, 4. 399-419, 5. 480-500,6. 506-526, 7. 802-822, 8. 942-962, 9. 3539-3559, 10. 3563-3583
Chlamydomonas reinhardtii	Cre10.g441300	Cre10.g441300.t1.3	AP2	1561	1	1. 1218-1238
Chlamydomonas reinhardtii	Cre12.g514400	Cre12.g514400.t2.1	MYB_related	3286	4	1. 277-297, 2. 427-447, 3. 1957-1977, 4. 3243-3263
Chlamydomonas reinhardtii	Cre12.g550250	Cre12.g550250.t1.2	CPP	1360	2	1. 198-218, 2. 224-244
Chlamydomonas reinhardtii	Cre16.g667150	Cre16.g667150.t1.2	bHLH	226	2	1. 16-36, 2. 38-58
Chlamydomonas reinhardtii	Cre16.g673250	Cre16.g673250.t1.3	SBP	2631	12	1. 273-293, 2. 299-319, 3. 856-876, 4. 974-994, 5. 1003-1023, 6. 1044-1064, 7. 1073-1093, 8. 1137-1157, 9. 1279-1299, 10. 1311-1331, 11. 2286-2306, 12. 2361-2381
Chlamydomonas reinhardtii	Cre16.g695600	Cre16.g695600.t1.2	MYB_related	471	2	1. 4-24, 2. 140-160
Chlamydomonas reinhardtii	Cre17.g696750	Cre17.g696750.t1.3	G2-like	2830	11	1. 94-114, 2. 279-299, 3. 438-458, 4. 689-709, 5.1271-1291, 6. 1376-1396, 7. 1775-1795, 8. 2040-2060, 9. 2397-2417, 10. 2562-2582, 11. 2797-2817
Chlamydomonas reinhardtii	g11511	g11511.t2	GATA	1196	8	1. 133-155, 2. 168-187, 3. 202-224, 4. 320-342, 5. 357-379, 6. 392-414, 7. 419-441, 8. 453-475
Chlamydomonas reinhardtii	g1288	g1288.t1	SBP	2043	4	1. 1666-1686, 2. 1693-1713, 3. 1837-1857, 4. 2019-2039
Chlamydomonas reinhardtii	g16616	g16616.t1	CO-like	1163	6	1. 6-26, 2. 206-226, 3. 241-261, 4. 304-324, 5. 628-648, 6.1069-1089
Chlamydomonas reinhardtii	g16858	g16858.t1	C3H	1264	2	1. 432-452, 2. 1105-1125
Chlamydomonas reinhardtii	g241	g241.t1	AP2	1735	3	1. 19-39, 2. 62-82, 3. 1712-1732
Chlamydomonas reinhardtii	g2935	g2935.t1	C3H	2139	5	1. 307-327, 2. 1427-1447, 3. 1489-1509, 4. 1573-1593, 5. 2036-2056
Chlamydomonas reinhardtii	g3290	g3290.t1	GATA	787	4	1. 244-264, 2. 525-545, 3. 638-658, 4. 702-722
Chlamydomonas reinhardtii	g5331	g5331.t1	bHLH	562	1	1. 481-503
Chlamydomonas reinhardtii	g6371	g6371.t1	SBP	2440	8	1. 185-205, 2. 225-245, 3. 473-493, 4. 701-721, 5. 847-867, 6. 1298-1318, 7. 1449-1469, 8. 1481-1501
Chlamydomonas reinhardtii	g8693	g8693.t1	C3H	1597	3	1. 565-585, 2. 935-955, 3. 1187-1207
Chlamydomonas reinhardtii	g9135	g9135.t1	S1Fa-like	73	1	1. 16-36
Physcomitrella patens	Pp1s10_90V6	Pp1s10_90V6.1	NAC	710	1	1. 681-701
Physcomitrella patens	Pp1s102_155V6	Pp1s102_155V6.1	C3H	500	1	1. 57-77
Physcomitrella patens	Pp1s103_145V6	Pp1s103_145V6.1	BES1	524	1	1. 497-517
Physcomitrella patens	Pp1s115_10V6	Pp1s115_10V6.1	WRKY	693	1	1. 5-25
Physcomitrella patens	Pp1s118_174V6	Pp1s118_174V6.1	Trihelix	797	2	1. 10-30, 2. 80-100
Physcomitrella patens	Pp1s135_24V6	Pp1s135_24V6.1	NF-X1	979	1	1. 933-953
Physcomitrella patens	Pp1s141_97V6	Pp1s141_97V6.1	G2-like	479	1	1. 5-25
Physcomitrella patens	Pp1s155_82V6	Pp1s155_82V6.1	bHLH	574	1	1. 37-57
Physcomitrella patens	Pp1s156_59V6	Pp1s156_59V6.1	C2H2	253	1	1. 206-226
Physcomitrella patens	Pp1s158_117V6	Pp1s158_117V6.1	bZIP	943	1	1. 497-517
Physcomitrella patens	Pp1s16_281V6	Pp1s16_281V6.1	MYB	287	1	1. 13-33
Physcomitrella patens	Pp1s163_90V6	Pp1s163_90V6.1	S1Fa-like	88	1	1. 33-53
Physcomitrella patens	Pp1s19_272V6	Pp1s19_272V6.1	ERF	589	1	1. 502-522
Physcomitrella patens	Pp1s198_151V6	Pp1s198_151V6.1	M-type	296	1	1. 233-253
Physcomitrella patens	Pp1s203_51V6	Pp1s203_51V6.1	LBD	417	1	1. 383-403
Physcomitrella patens	Pp1s25_341V6	Pp1s25_341V6.1	bZIP	1019	1	1. 501-521
Physcomitrella patens	Pp1s257_96V6	Pp1s257_96V6.1	bZIP	329	1	1. 300-320
Physcomitrella patens	Pp1s259_67V6	Pp1s259_67V6.1	NAC	243	1	1. 208-228
Physcomitrella patens	Pp1s304_51V6	Pp1s304_51V6.1	C2H2	225	1	1. 38-58
Physcomitrella patens	Pp1s311_68V6	Pp1s311_68V6.1	C3H	362	1	1. 9-29
Physcomitrella patens	Pp1s313_76V6	Pp1s313_76V6.2	SBP	1307	2	1. 1082-1102, 2. 1268-1288
Physcomitrella patens	Pp1s32_66V6	Pp1s32_66V6.1	G2-like	321	1	1. 56-76
Physcomitrella patens	Pp1s34_37V6	Pp1s34_37V6.1	SBP	1049	2	1. 649-669, 2. 1010-1030
Physcomitrella patens	Pp1s34_425V6	Pp1s34_425V6.1	S1Fa-like	79	1	1. 24-44
Physcomitrella patens	Pp1s355_24V6	Pp1s355_24V6.1	bZIP	551	1	1. 6-26
Physcomitrella patens	Pp1s368_21V6	Pp1s368_21V6.1	C2H2	284	2	1. 16-36, 2. 238-258
Physcomitrella patens	Pp1s370_63V6	Pp1s370_63V6.1	NF-YC	334	1	1. 309-329
Physcomitrella patens	Pp1s38_120V6	Pp1s38_120V6.1	bHLH	467	1	1. 389-409
Physcomitrella patens	Pp1s42_248V6	Pp1s42_248V6.1	NAC	394	1	1. 346-366
Physcomitrella patens	Pp1s44_300V6	Pp1s44_300V6.2	NAC	628	1	1. 593-613
Physcomitrella patens	Pp1s447_20V6	Pp1s447_20V6.1	bZIP	324	1	1. 226-246
Physcomitrella patens	Pp1s47_14V6	Pp1s47_14V6.1	SBP	1296	2	1. 521-541, 2. 1254-1274
Physcomitrella patens	Pp1s523_3V6	Pp1s523_3V6.1	Trihelix	608	3	1. 465-485, 2. 502-522, 3. 581-601
Physcomitrella patens	Pp1s55_237V6	Pp1s55_237V6.1	SBP	802	2	1. 418-438, 2. 762-782
Physcomitrella patens	Pp1s56_77V6	Pp1s56_77V6.1	LBD	594	4	1. 6-26, 2. 143-163, 3. 175-195, 4. 229-249
Physcomitrella patens	Pp1s7_280V6	Pp1s7_280V6.4	HD-ZIP	386	1	1. 178-198
Physcomitrella patens	Pp1s7_352V6	Pp1s7_352V6.1	ERF	674	1	1. 20-40
Physcomitrella patens	Pp1s73_153V6	Pp1s73_153V6.1	MYB_relat	311	2	1. 30-50, 2. 56-76
Physcomitrella patens	Pp1s73_182V6	Pp1s73_182V6.1	NAC	671	1	1. 636-656
Physcomitrella patens	Pp1s8_36V6	Pp1s8_36V6.1	NAC	679	1	1. 644-664
Physcomitrella patens	Pp1s80_72V6	Pp1s80_72V6.1	bZIP	299	1	1. 63-83
Physcomitrella patens	Pp1s83_10V6	Pp1s83_10V6.1	ERF	288	1	1. 242-262
Physcomitrella patens	Pp1s9_417V6	Pp1s9_417V6.1	GATA	278	1	1. 254-274
Picea abies	MA_101135g0010	MA_101135g0010	WRKY	327	1	1. 21-41
Picea abies	MA_10121946g0020	MA_10121946g0020	ARF	124	2	1. 47-67, 2. 91-111
Picea abies	MA_10152218g0010	MA_10152218g0010	NAC	109	1	1. 78-98
Picea abies	MA_10255g0010	MA_10255g0010	GRAS	557	1	1. 20-42
Picea abies	MA_10356374g0010	MA_10356374g0010	BBR-BPC	281	2	1. 20-40, 2. 44-64
Picea abies	MA_10358635g0010	MA_10358635g0010	SBP	562	6	1. 59-79, 2. 89-109, 3. 116-136, 4. 140-160, 5. 168-188, 6. 201-221
Picea abies	MA_10426153g0010	MA_10426153g0010	C2H2	438	1	1. 15-35
Picea abies	MA_10426365g0010	MA_10426365g0010	NAC	710	1	1. 678-698
Picea abies	MA_10427785g0010	MA_10427785g0010	MYB_related	143	1	1. 122-142
Picea abies	MA_10428770g0010	MA_10428770g0010	WRKY	213	1	1. 15-33
Picea abies	MA_10430340g0010	MA_10430340g0010	NAC	660	1	1. 627-647
Picea abies	MA_10430713g0010	MA_10430713g0010	Trihelix	453	1	1. 108-128
Picea abies	MA_10431762g0010	MA_10431762g0010	bZIP	552	1	1. 20-40
Picea abies	MA_10432204g0010	MA_10432204g0010	ERF	103	1	1. 80-100
Picea abies	MA_10433112g0010	MA_10433112g0010	G2-like	596	2	1. 72-92, 2. 146-166
Picea abies	MA_10433986g0020	MA_10433986g0020	bZIP	348	1	1. 272-292
Picea abies	MA_10435714g0010	MA_10435714g0010	ERF	486	6	1. 236-256, 2. 280-300, 3. 318-338, 4. 356-376, 5. 399-419,6. 446-466
Picea abies	MA_10436747g0020	MA_10436747g0020	MYB_related	343	1	1. 317-337
Picea abies	MA_10436868g0020	MA_10436868g0020	NAC	114	1	1. 28-48
Picea abies	MA_10436931g0050	MA_10436931g0050	WRKY	171	1	1. 142-162
Picea abies	MA_10436933g0020	MA_10436933g0020	Dof	222	1	1. 187-207
Picea abies	MA_108718g0010	MA_108718g0010	bHLH	622	1	1. 40-60
Picea abies	MA_109483g0010	MA_109483g0010	LBD	232	1	1. 23-43
Picea abies	MA_11267g0020	MA_11267g0020	MYB_related	1002	3	1. 483-503, 2. 524-544, 3. 946-966
Picea abies	MA_11306g0010	MA_11306g0010	C3H	786	1	1. 87-107
Picea abies	MA_11527g0010	MA_11527g0010	HSF	287	1	1. 30-50
Picea abies	MA_119324g0010	MA_119324g0010	bHLH	327	1	1. 244-264
Picea abies	MA_132247g0010	MA_132247g0010	bZIP	303	1	1. 216-236
Picea abies	MA_13546g0020	MA_13546g0020	C3H	254	2	1. 37-57, 2. 144-164
Picea abies	MA_1379g0010	MA_1379g0010	TCP	524	1	1. 19-39
Picea abies	MA_146160g0010	MA_146160g0010	C3H	195	2	1. 39-59, 2. 76-96
Picea abies	MA_15381g0010	MA_15381g0010	SBP	464	1	1. 54-74
Picea abies	MA_154262g0010	MA_154262g0010	C3H	195	2	1. 39-59, 2. 76-96
Picea abies	MA_161426g0010	MA_161426g0010	WRKY	360	1	1. 323-343
Picea abies	MA_164331g0010	MA_164331g0010	NAC	109	1	1. 78-98
Picea abies	MA_167937g0010	MA_167937g0010	ERF	369	1	1. 57-77
Picea abies	MA_17724g0010	MA_17724g0010	C2H2	414	1	1. 10-30
Picea abies	MA_182818g0010	MA_182818g0010	NAC	109	1	1. 78-98
Picea abies	MA_18751g0010	MA_18751g0010	NF-YC	136	1	1. 104-124
Picea abies	MA_20372g0020	MA_20372g0020	B3	310	1	1. 271-291
Picea abies	MA_20442g0010	MA_20442g0010	HB-other	378	1	1. 344-364
Picea abies	MA_2101g0010	MA_2101g0010	TCP	477	2	1. 9-29, 2. 37-57
Picea abies	MA_211093g0010	MA_211093g0010	C2H2	148	1	1. 121-141
Picea abies	MA_22572g0020	MA_22572g0020	C3H	381	2	1. 228-248, 2. 360-380
Picea abies	MA_22844g0010	MA_22844g0010	GRAS	277	2	1. 166-186, 2. 192-212
Picea abies	MA_29186g0010	MA_29186g0010	bHLH	684	1	1. 529-551
Picea abies	MA_33471g0010	MA_33471g0010	bZIP	620	1	1. 340-360
Picea abies	MA_40335g0010	MA_40335g0010	ARF	1023	1	1. 104-124
Picea abies	MA_436312g0010	MA_436312g0010	MYB_related	294	2	1. 33-53, 2. 56-76
Picea abies	MA_461630g0010	MA_461630g0010	C3H	172	3	1. 5-25, 2. 49-69, 3. 73-93
Picea abies	MA_482543g0010	MA_482543g0010	BES1	333	1	1. 72-92
Picea abies	MA_52704g0010	MA_52704g0010	E2F/DP	331	5	1. 2-22, 2. 150-170, 3. 201-221, 4. 235-255, 5. 273-293
Picea abies	MA_52791g0010	MA_52791g0010	NF-YB	215	1	1. 2-22
Picea abies	MA_57186g0010	MA_57186g0010	M-type	73	2	1. 27-47, 2. 50-70
Picea abies	MA_57493g0010	MA_57493g0010	M-type	77	1	1. 56-76
Picea abies	MA_57501g0010	MA_57501g0010	C2H2	466	1	1. 69-89
Picea abies	MA_60139g0010	MA_60139g0010	NF-YA	212	1	1. 138-158
Picea abies	MA_64696g0010	MA_64696g0010	NAC	109	1	1. 79-99
Picea abies	MA_6532729g0010	MA_6532729g0010	MYB_related	236	2	1. 75-95, 2. 105-125
Picea abies	MA_67385g0010	MA_67385g0010	HB-other	173	1	1. 7-29
Picea abies	MA_68810g0010	MA_68810g0010	Trihelix	483	1	1. 41-61
Picea abies	MA_69370g0010	MA_69370g0010	M-type	112	1	1. 61-83
Picea abies	MA_704658g0010	MA_704658g0010	C3H	181	2	1. 24-44, 2. 58-78
Picea abies	MA_74014g0010	MA_74014g0010	Dof	391	2	1. 221-241, 2. 352-372
Picea abies	MA_8965632g0010	MA_8965632g0010	HB-other	112	1	1. 89-111
Picea abies	MA_926162g0010	MA_926162g0010	MYB_related	221	1	1. 147-167
Picea abies	MA_92651g0010	MA_92651g0010	ARF	959	1	1. 78-98
Picea abies	MA_934202g0010	MA_934202g0010	WRKY	367	1	1. 339-359
Picea abies	MA_95754g0010	MA_95754g0010	S1Fa-like	90	1	1. 35-55
Picea abies	MA_96029g0010	MA_96029g0010	GRAS	698	1	1. 675-695
Picea abies	MA_960494g0010	MA_960494g0010	bZIP	232	1	1. 7-29
Picea abies	MA_9836780g0010	MA_9836780g0010	S1Fa-like	62	1	1. 31-51
Brachypodium distachyon	Bradi1g02760	Bradi1g02760.1	SBP	962	1	1. 922-942
Brachypodium distachyon	Bradi1g08890	Bradi1g08890.1	HSF	648	2	1. 8-28, 2. 547-567
Brachypodium distachyon	Bradi1g14570	Bradi1g14570.1	Dof	268	3	1. 110-130, 2. 134-154, 3. 231-251
Brachypodium distachyon	Bradi1g15480	Bradi1g15480.1	M-type	548	3	1. 427-447, 2. 456-476, 3. 489-509
Brachypodium distachyon	Bradi1g17400	Bradi1g17400.1	G2-like	356	1	1. 10-30
Brachypodium distachyon	Bradi1g19702	Bradi1g19702.1	bZIP	578	1	1. 256-276
Brachypodium distachyon	Bradi1g29147	Bradi1g29147.1	FAR1	823	2	1. 283-303, 2. 791-811
Brachypodium distachyon	Bradi1g34507	Bradi1g34507.2	C3H	472	1	1. 386-406
Brachypodium distachyon	Bradi1g35790	Bradi1g35790.1	bZIP	292	1	1. 213-233
Brachypodium distachyon	Bradi1g42950	Bradi1g42950.1	C2H2	480	1	1. 8-28
Brachypodium distachyon	Bradi1g43710	Bradi1g43710.2	G2-like	461	2	1. 278-298, 2. 377-397
Brachypodium distachyon	Bradi1g52480	Bradi1g52480.1	NAC	565	1	1. 539-559
Brachypodium distachyon	Bradi1g67230	Bradi1g67230.1	C2H2	464	2	1. 10-30, 2. 65-85
Brachypodium distachyon	Bradi1g69890	Bradi1g69890.1	MIKC	253	1	1. 34-54
Brachypodium distachyon	Bradi1g72190	Bradi1g72190.1	FAR1	1158	2	1. 283-303, 2. 573-593
Brachypodium distachyon	Bradi2g09530	Bradi2g09530.1	NAC	495	1	1. 464-484
Brachypodium distachyon	Bradi2g11240	Bradi2g11240.1	SBP	766	2	1. 448-468, 2. 723-743
Brachypodium distachyon	Bradi2g21060	Bradi2g21060.1	ERF	236	1	1. 10-32
Brachypodium distachyon	Bradi2g24940	Bradi2g24940.3	MIKC	170	1	1. 150-169
Brachypodium distachyon	Bradi2g25400	Bradi2g25400.1	bZIP	642	1	1. 308-328
Brachypodium distachyon	Bradi2g25580	Bradi2g25580.1	SBP	849	1	1. 807-827
Brachypodium distachyon	Bradi2g27040	Bradi2g27040.1	FAR1	349	1	1. 10-30
Brachypodium distachyon	Bradi2g37387	Bradi2g37387.1	B3	675	2	1. 248-268, 2. 311-331
Brachypodium distachyon	Bradi2g44117	Bradi2g44117.1	bHLH	533	1	1. 21-41
Brachypodium distachyon	Bradi2g57335	Bradi2g57335.1	C3H	560	1	1. 26-48
Brachypodium distachyon	Bradi2g58130	Bradi2g58130.1	C2H2	1298	3	1. 387-407, 2. 419-439, 3. 611-631
Brachypodium distachyon	Bradi2g59937	Bradi2g59937.1	HB-other	1171	2	1. 279-299, 2. 307-327
Brachypodium distachyon	Bradi2g60750	Bradi2g60750.1	GRAS	465	3	1. 54-74, 2. 253-273, 3. 403-423
Brachypodium distachyon	Bradi3g03170	Bradi3g03170.1	Nin-like	744	1	1. 188-208
Brachypodium distachyon	Bradi3g12470	Bradi3g12470.1	NAC	653	1	1. 628-648
Brachypodium distachyon	Bradi3g16420	Bradi3g16420.1	MYB_related	322	2	1. 39-59, 2. 64-84
Brachypodium distachyon	Bradi3g16480	Bradi3g16480.1	NAC	800	1	1. 778-798
Brachypodium distachyon	Bradi3g17800	Bradi3g17800.1	NF-YC	389	1	1. 20-42
Brachypodium distachyon	Bradi3g33440	Bradi3g33440.1	MYB_related	306	1	1. 186-206
Brachypodium distachyon	Bradi3g40240	Bradi3g40240.1	SBP	1126	2	1. 621-641, 2. 1086-1106
Brachypodium distachyon	Bradi3g45880	Bradi3g45880.1	ARF	811	2	1. 2-22, 2. 381-401
Brachypodium distachyon	Bradi3g56080	Bradi3g56080.1	NAC	648	1	1. 619-639
Brachypodium distachyon	Bradi4g23270	Bradi4g23270.3	B3	530	1	1. 482-502
Brachypodium distachyon	Bradi4g26470	Bradi4g26470.1	NAC	573	1	1. 9-29
Brachypodium distachyon	Bradi4g32967	Bradi4g32967.1	bHLH	410	2	1. 267-287, 2. 290-310
Brachypodium distachyon	Bradi4g34022	Bradi4g34022.1	NAC	689	1	1. 651-671
Brachypodium distachyon	Bradi4g34870	Bradi4g34870.2	bHLH	255	1	1. 4-24
Brachypodium distachyon	Bradi4g35780	Bradi4g35780.1	HSF	399	1	1. 139-161
Brachypodium distachyon	Bradi4g41570	Bradi4g41570.1	GATA	544	1	1. 12-32
Brachypodium distachyon	Bradi5g01870	Bradi5g01870.1	C2H2	279	1	1. 249-269
Brachypodium distachyon	Bradi5g02310	Bradi5g02310.1	C3H	274	1	1. 208-228
Brachypodium distachyon	Bradi5g09140	Bradi5g09140.1	S1Fa-like	80	1	1. 26-46
Brachypodium distachyon	Bradi5g18717	Bradi5g18717.1	HD-ZIP	808	1	1. 623-643
Brachypodium distachyon	Bradi5g24360	Bradi5g24360.1	AP2	521	1	1. 151-171
Sorghum bicolor	Sobic.001G006600	Sobic.001G006600.4.p	WRKY	289	1	1. 265-285
Sorghum bicolor	Sobic.001G026500	Sobic.001G026500.1.p	SBP	969	2	1. 722-742, 2. 929-949
Sorghum bicolor	Sobic.001G106000	Sobic.001G106000.1.p	TALE	471	2	1. 31-51, 2. 72-92
Sorghum bicolor	Sobic.001G165900	Sobic.001G165900.1.p	B3	523	1	1. 311-331
Sorghum bicolor	Sobic.001G427600	Sobic.001G427600.1.p	C2H2	455	1	1. 9-29
Sorghum bicolor	Sobic.001G455900	Sobic.001G455900.1.p	MIKC	243	1	1. 34-54
Sorghum bicolor	Sobic.002G040100	Sobic.002G040100.1.p	bHLH	246	2	1. 29-49, 2. 120-140
Sorghum bicolor	Sobic.002G168400	Sobic.002G168400.1.p	bHLH	1104	3	1. 373-393, 2. 576-596, 3. 761-781
Sorghum bicolor	Sobic.002G251700	Sobic.002G251700.1.p	NAC	709	1	1. 675-695
Sorghum bicolor	Sobic.002G271100	Sobic.002G271100.1.p	HSF	561	1	1. 444-464
Sorghum bicolor	Sobic.002G301800	Sobic.002G301800.1.p	GRAS	830	1	1. 528-548
Sorghum bicolor	Sobic.002G346800	Sobic.002G346800.1.p	YABBY	164	2	1. 21-41, 2. 48-68
Sorghum bicolor	Sobic.002G359300	Sobic.002G359300.1.p	C2H2	289	1	1. 263-283
Sorghum bicolor	Sobic.002G395600	Sobic.002G395600.1.p	bZIP	570	1	1. 245-265
Sorghum bicolor	Sobic.003G035100	Sobic.003G035100.1.p	NAC	492	1	1. 4-24
Sorghum bicolor	Sobic.003G053300	Sobic.003G053300.1.p	MYB	325	1	1. 7-26
Sorghum bicolor	Sobic.003G062300	Sobic.003G062300.1.p	NF-X1	908	2	1. 113-133, 2. 860-880
Sorghum bicolor	Sobic.003G119800	Sobic.003G119800.1.p	NAC	518	1	1. 491-511
Sorghum bicolor	Sobic.003G139900	Sobic.003G139900.1.p	SBP	884	1	1. 843-863
Sorghum bicolor	Sobic.003G237200	Sobic.003G237200.1.p	GRAS	676	1	1. 4-24
Sorghum bicolor	Sobic.003G394900	Sobic.003G394900.1.p	C2H2	1345	2	1. 211-231, 2. 534-554
Sorghum bicolor	Sobic.004G062100	Sobic.004G062100.1.p	SBP	451	1	1. 178-200
Sorghum bicolor	Sobic.004G077500	Sobic.004G077500.1.p	bZIP	301	1	1. 209-229
Sorghum bicolor	Sobic.004G228400	Sobic.004G228400.1.p	bHLH	350	1	1. 283-303
Sorghum bicolor	Sobic.004G250000	Sobic.004G250000.1.p	MIKC	184	1	1. 141-161
Sorghum bicolor	Sobic.004G311200	Sobic.004G311200.1.p	GeBP	700	1	1. 445-465
Sorghum bicolor	Sobic.004G350300	Sobic.004G350300.1.p	NAC	652	1	1. 629-649
Sorghum bicolor	Sobic.005G013600	Sobic.005G013600.1.p	WRKY	211	1	1. 20-40
Sorghum bicolor	Sobic.005G052700	Sobic.005G052700.1.p	C2H2	450	1	1. 316-336
Sorghum bicolor	Sobic.005G162400	Sobic.005G162400.1.p	GATA	134	1	1. 109-131
Sorghum bicolor	Sobic.005G209100	Sobic.005G209100.1.p	GRAS	620	1	1. 322-342
Sorghum bicolor	Sobic.005G209200	Sobic.005G209200.1.p	GRAS	602	1	1. 326-346
Sorghum bicolor	Sobic.005G209300	Sobic.005G209300.1.p	GRAS	627	1	1. 331-351
Sorghum bicolor	Sobic.005G229500	Sobic.005G229500.1.p	GRAS	689	1	1. 544-564
Sorghum bicolor	Sobic.005G229700	Sobic.005G229700.1.p	GRAS	640	2	1. 374-394, 2. 497-517
Sorghum bicolor	Sobic.005G230200	Sobic.005G230200.1.p	GRAS	696	1	1. 394-414
Sorghum bicolor	Sobic.005G230400	Sobic.005G230400.1.p	GRAS	484	1	1. 279-299
Sorghum bicolor	Sobic.005G230500	Sobic.005G230500.1.p	GRAS	452	1	1. 288-308
Sorghum bicolor	Sobic.005G231000	Sobic.005G231000.1.p	GRAS	680	1	1. 532-552
Sorghum bicolor	Sobic.006G018600	Sobic.006G018600.1.p	C2H2	222	3	1. 7-27, 2. 75-95, 3. 157-177
Sorghum bicolor	Sobic.006G066600	Sobic.006G066600.1.p	S1Fa-like	80	1	1. 26-46
Sorghum bicolor	Sobic.006G118100	Sobic.006G118100.1.p	C2H2	447	1	1. 5-25
Sorghum bicolor	Sobic.006G183200	Sobic.006G183200.1.p	HD-ZIP	802	1	1. 287-307
Sorghum bicolor	Sobic.006G197400	Sobic.006G197400.1.p	bHLH	343	2	1. 18-38, 2. 271-291
Sorghum bicolor	Sobic.006G240500	Sobic.006G240500.1.p	ERF	255	1	1. 13-35
Sorghum bicolor	Sobic.006G245900	Sobic.006G245900.1.p	FAR1	822	1	1. 304-324
Sorghum bicolor	Sobic.007G047700	Sobic.007G047700.1.p	NAC	663	1	1. 641-661
Sorghum bicolor	Sobic.007G049900	Sobic.007G049900.1.p	MYB_related	318	2	1. 39-59, 2. 63-83
Sorghum bicolor	Sobic.007G053700	Sobic.007G053700.2.p	MYB_related	507	2	1. 445-465, 2. 468-488
Sorghum bicolor	Sobic.007G077000	Sobic.007G077000.1.p	ERF	349	1	1. 10-30
Sorghum bicolor	Sobic.007G136500	Sobic.007G136500.1.p	MYB	408	1	1. 9-29
Sorghum bicolor	Sobic.007G166100	Sobic.007G166100.1.p	NAC	739	1	1. 714-734
Sorghum bicolor	Sobic.007G207000	Sobic.007G207000.1.p	SBP	1119	2	1. 614-634, 2. 1080-1100
Sorghum bicolor	Sobic.007G217700	Sobic.007G217700.1.p	WRKY	558	1	1. 27-47
Sorghum bicolor	Sobic.008G069200	Sobic.008G069200.1.p	M-type	172	4	1. 3-23, 2. 42-62, 3. 98-118, 4. 138-158
Sorghum bicolor	Sobic.008G145000	Sobic.008G145000.1.p	ERF	478	2	1. 21-41, 2. 92-112
Sorghum bicolor	Sobic.008G163700	Sobic.008G163700.1.p	bHLH	475	1	1. 341-363
Sorghum bicolor	Sobic.009G135000	Sobic.009G135000.1.p	SBP	864	1	1. 823-843
Sorghum bicolor	Sobic.009G137100	Sobic.009G137100.1.p	bZIP	654	1	1. 319-339
Sorghum bicolor	Sobic.010G000100	Sobic.010G000100.1.p	NAC	645	1	1. 617-637
Sorghum bicolor	Sobic.010G181200	Sobic.010G181200.1.p	FAR1	662	1	1. 561-581
Sorghum bicolor	Sobic.010G194900	Sobic.010G194900.1.p	bZIP	375	1	1. 296-316
Oryza sativa	LOC_Os01g06550	LOC_Os01g06550.1	NF-X1	909	3	1. 121-141, 2. 217-237, 3. 861-881
Oryza sativa	LOC_Os01g08710	LOC_Os01g08710.1	WRKY	424	1	1. 233-253
Oryza sativa	LOC_Os01g09550	LOC_Os01g09550.1	NAC	486	2	1. 7-27, 2. 376-396
Oryza sativa	LOC_Os01g13300	LOC_Os01g13300.1	B3	495	1	1. 155-175
Oryza sativa	LOC_Os01g13540	LOC_Os01g13540.1	Nin-like	938	1	1. 429-449
Oryza sativa	LOC_Os01g15460	LOC_Os01g15460.3	C3H	464	1	1. 3-23
Oryza sativa	LOC_Os01g15640	LOC_Os01g15640.1	NAC	489	1	1. 456-476
Oryza sativa	LOC_Os01g18850	LOC_Os01g18850.1	SBP	862	1	1. 820-840
Oryza sativa	LOC_Os01g43180	LOC_Os01g43180.1	MYB_related	107	1	1. 23-43
Oryza sativa	LOC_Os01g44430	LOC_Os01g44430.1	ZF-HD	1551	2	1. 5-25, 2. 196-216
Oryza sativa	LOC_Os01g67890	LOC_Os01g67890.1	M-type	483	2	1. 78-98, 2. 149-169
Oryza sativa	LOC_Os01g67970	LOC_Os01g67970.1	C2H2	1286	2	1. 223-243, 2. 522-542
Oryza sativa	LOC_Os01g70810	LOC_Os01g70810.1	HB-other	1168	2	1. 276-296, 2. 303-323
Oryza sativa	LOC_Os02g07780	LOC_Os02g07780.1	SBP	251	2	1. 24-44, 2. 224-244
Oryza sativa	LOC_Os02g29640	LOC_Os02g29640.1	FAR1	651	1	1. 12-34
Oryza sativa	LOC_Os02g45080	LOC_Os02g45080.1	G2-like	253	1	1. 226-246
Oryza sativa	LOC_Os02g52190	LOC_Os02g52190.1	bHLH	334	1	1. 270-290
Oryza sativa	LOC_Os02g54520	LOC_Os02g54520.1	MYB	563	2	1. 62-82, 2. 332-352
Oryza sativa	LOC_Os02g57650	LOC_Os02g57650.1	NAC	632	1	1. 607-627
Oryza sativa	LOC_Os03g07880	LOC_Os03g07880.2	NF-YA	209	1	1. 6-26
Oryza sativa	LOC_Os03g12940	LOC_Os03g12940.1	bHLH	810	2	1. 320-340, 2. 432-452
Oryza sativa	LOC_Os03g14850	LOC_Os03g14850.1	M-type	185	1	1. 38-58
Oryza sativa	LOC_Os03g15790	LOC_Os03g15790.1	C2H2	454	2	1. 12-32, 2. 322-342
Oryza sativa	LOC_Os03g37920	LOC_Os03g37920.1	FAR1	777	2	1. 330-350, 2. 755-775
Oryza sativa	LOC_Os03g42200	LOC_Os03g42200.1	Dof	455	2	1. 352-371, 2. 415-437
Oryza sativa	LOC_Os03g42410	LOC_Os03g42410.1	B3	306	1	1. 21-41
Oryza sativa	LOC_Os03g49170	LOC_Os03g49170.1	C3H	764	1	1. 21-41
Oryza sativa	LOC_Os03g55164	LOC_Os03g55164.1	WRKY	1002	1	1. 86-106
Oryza sativa	LOC_Os03g55590	LOC_Os03g55590.3	G2-like	198	1	1. 12-32
Oryza sativa	LOC_Os03g61760	LOC_Os03g61760.1	SBP	969	2	1. 241-261, 2. 928-948
Oryza sativa	LOC_Os04g22990	LOC_Os04g22990.1	FAR1	2074	3	1. 450-470, 2. 593-613, 3. 1994-2014
Oryza sativa	LOC_Os04g23550	LOC_Os04g23550.2	bHLH	189	1	1. 134-156
Oryza sativa	LOC_Os04g33420	LOC_Os04g33420.1	S1Fa-like	76	1	1. 22-42
Oryza sativa	LOC_Os04g33440	LOC_Os04g33440.2	S1Fa-like	80	1	1. 25-45
Oryza sativa	LOC_Os04g39570	LOC_Os04g39570.1	WRKY	998	2	1. 194-214, 2. 502-522
Oryza sativa	LOC_Os04g41060	LOC_Os04g41060.1	C3H	146	1	1. 49-69
Oryza sativa	LOC_Os04g50090	LOC_Os04g50090.1	bHLH	362	3	1. 13-33, 2. 271-291, 3. 299-319
Oryza sativa	LOC_Os05g03040	LOC_Os05g03040.2	AP2	361	1	1. 319-339
Oryza sativa	LOC_Os05g03900	LOC_Os05g03900.1	WRKY	246	2	1. 68-90, 2. 103-125
Oryza sativa	LOC_Os05g33810	LOC_Os05g33810.1	SBP	842	1	1. 801-821
Oryza sativa	LOC_Os05g34050	LOC_Os05g34050.1	bZIP	646	1	1. 312-332
Oryza sativa	LOC_Os05g41780	LOC_Os05g41780.1	ERF	236	1	1. 13-35
Oryza sativa	LOC_Os05g49280	LOC_Os05g49280.1	GATA	250	1	1. 13-35
Oryza sativa	LOC_Os05g50130	LOC_Os05g50130.1	HB-other	306	2	1. 153-173, 2. 194-214
Oryza sativa	LOC_Os05g50610	LOC_Os05g50610.1	WRKY	503	1	1. 465-485
Oryza sativa	LOC_Os06g04960	LOC_Os06g04960.1	MYB_related	341	3	1. 151-171, 2. 185-205, 3. 276-296
Oryza sativa	LOC_Os06g13900	LOC_Os06g13900.1	FAR1	786	1	1. 473-493
Oryza sativa	LOC_Os06g20020	LOC_Os06g20020.1	C2H2	432	1	1. 5-25
Oryza sativa	LOC_Os06g33450	LOC_Os06g33450.1	bHLH	395	1	1. 373-393
Oryza sativa	LOC_Os06g39090	LOC_Os06g39090.1	FAR1	1190	1	1. 623-643
Oryza sativa	LOC_Os06g39680	LOC_Os06g39680.1	FAR1	669	1	1. 558-578
Oryza sativa	LOC_Os06g40780	LOC_Os06g40780.1	GRAS	666	2	1. 7-27, 2. 125-145
Oryza sativa	LOC_Os06g40960	LOC_Os06g40960.1	C2H2	445	2	1. 13-33, 2. 238-258
Oryza sativa	LOC_Os06g41770	LOC_Os06g41770.1	bZIP	372	2	1. 81-101, 2. 291-311
Oryza sativa	LOC_Os06g42520	LOC_Os06g42520.1	FAR1	998	3	1. 6-26, 2. 42-62, 3. 349-369
Oryza sativa	LOC_Os06g45650	LOC_Os06g45650.1	MIKC	221	1	1. 175-195
Oryza sativa	LOC_Os06g50830	LOC_Os06g50830.2	bZIP	150	1	1. 126-146
Oryza sativa	LOC_Os07g02800	LOC_Os07g02800.3	G2-like	399	1	1. 304-324
Oryza sativa	LOC_Os07g12210	LOC_Os07g12210.1	EIL	356	1	1. 66-88
Oryza sativa	LOC_Os07g25710	LOC_Os07g25710.4	G2-like	361	2	1. 9-29, 2. 316-336
Oryza sativa	LOC_Os07g28910	LOC_Os07g28910.1	LSD	147	1	1. 126-146
Oryza sativa	LOC_Os07g44950	LOC_Os07g44950.1	bZIP	568	1	1. 241-261
Oryza sativa	LOC_Os08g06140	LOC_Os08g06140.1	NAC	730	1	1. 707-727
Oryza sativa	LOC_Os08g06240	LOC_Os08g06240.1	MYB_related	325	2	1. 41-61, 2. 65-85
Oryza sativa	LOC_Os08g06280	LOC_Os08g06280.9	LSD	131	2	1. 33-53, 2. 104-124
Oryza sativa	LOC_Os08g10560	LOC_Os08g10560.1	NF-YC	530	4	1. 6-26, 2. 34-54, 3. 192-212, 4. 469-489
Oryza sativa	LOC_Os08g34010	LOC_Os08g34010.1	ZF-HD	332	1	1. 295-315
Oryza sativa	LOC_Os08g40260	LOC_Os08g40260.1	SBP	1140	2	1. 635-655, 2. 1101-1121
Oryza sativa	LOC_Os08g42550	LOC_Os08g42550.1	ERF	541	1	1. 16-36
Oryza sativa	LOC_Os08g44820	LOC_Os08g44820.1	NAC	656	1	1. 627-647
Oryza sativa	LOC_Os09g32040	LOC_Os09g32040.1	NAC	702	2	1. 609-629, 2. 665-685
Oryza sativa	LOC_Os10g06860	LOC_Os10g06860.1	FAR1	566	1	1. 202-222
Oryza sativa	LOC_Os10g30690	LOC_Os10g30690.1	MYB_related	279	2	1. 10-30, 2. 35-55
Oryza sativa	LOC_Os10g41330	LOC_Os10g41330.1	ERF	273	1	1. 243-263
Oryza sativa	LOC_Os10g42160	LOC_Os10g42160.1	FAR1	484	1	1. 21-43
Oryza sativa	LOC_Os11g06180	LOC_Os11g06180.1	GRAS	472	2	1. 380-402, 2. 414-436
Oryza sativa	LOC_Os11g06840	LOC_Os11g06840.1	C2H2	431	1	1. 301-321
Oryza sativa	LOC_Os11g12490	LOC_Os11g12490.1	FAR1	1318	1	1. 51-71
Oryza sativa	LOC_Os11g15210	LOC_Os11g15210.1	bHLH	458	1	1. 433-453
Oryza sativa	LOC_Os11g19030	LOC_Os11g19030.1	FAR1	1243	2	1. 266-286, 2. 556-576
Oryza sativa	LOC_Os11g47920	LOC_Os11g47920.1	GRAS	593	1	1. 290-310
Oryza sativa	LOC_Os12g01180	LOC_Os12g01180.1	WRKY	456	1	1. 432-452
Oryza sativa	LOC_Os12g06540	LOC_Os12g06540.1	GRAS	462	1	1. 299-319
Oryza sativa	LOC_Os12g07120	LOC_Os12g07120.1	GATA	383	1	1. 21-41
Oryza sativa	LOC_Os12g21880	LOC_Os12g21880.1	M-type	119	1	1. 38-58
Zea mays	AC149475	AC149475.2_FGP005	C2H2	1522	2	1. 247-267, 2. 366-386
Zea mays	AC196475	AC196475.3_FGP005	NAC	633	1	1. 578-598
Zea mays	AC209784	AC209784.3_FGP011	Trihelix	682	2	1. 10-30, 2. 170-190
Zea mays	AC235534	AC235534.1_FGP007	HD-ZIP	863	2	1. 22-42, 2. 63-83
Zea mays	GRMZM2G001289	GRMZM2G001289_P01	HD-ZIP	830	2	1. 658-678, 2. 771-791
Zea mays	GRMZM2G001777	GRMZM2G001777_P01	HB-other	912	2	1. 35-55, 2. 174-194
Zea mays	GRMZM2G003715	GRMZM2G003715_P01	NAC	664	1	1. 628-648
Zea mays	GRMZM2G004334	GRMZM2G004334_P01	HD-ZIP	732	2	1. 29-49, 2. 672-692
Zea mays	GRMZM2G004531	GRMZM2G004531_P01	NAC	709	1	1. 675-695
Zea mays	GRMZM2G006493	GRMZM2G006493_P05	C3H	287	1	1. 208-228
Zea mays	GRMZM2G008691	GRMZM2G008691_P03	bHLH	345	1	1. 275-295
Zea mays	GRMZM2G021777	GRMZM2G021777_P02	DBB	300	1	1. 254-274
Zea mays	GRMZM2G023119	GRMZM2G023119_P01	Trihelix	157	1	1. 134-154
Zea mays	GRMZM2G025812	GRMZM2G025812_P01	bZIP	300	1	1. 221-241
Zea mays	GRMZM2G031001	GRMZM2G031001_P01	NAC	433	1	1. 35-55
Zea mays	GRMZM2G035370	GRMZM2G035370_P01	G2-like	467	1	1. 6-26
Zea mays	GRMZM2G038878	GRMZM2G038878_P01	M-type	194	2	1. 80-100, 2. 138-158
Zea mays	GRMZM2G045236	GRMZM2G045236_P01	bZIP	654	1	1. 318-338
Zea mays	GRMZM2G045883	GRMZM2G045883_P01	bHLH	352	1	1. 282-302
Zea mays	GRMZM2G046829	GRMZM2G046829_P01	YABBY	176	1	1. 25-45
Zea mays	GRMZM2G047999	GRMZM2G047999_P01	ERF	301	1	1. 23-43
Zea mays	GRMZM2G050939	GRMZM2G050939_P07	C2H2	153	1	1. 93-113
Zea mays	GRMZM2G056929	GRMZM2G056929_P02	S1Fa-like	80	1	1. 26-46
Zea mays	GRMZM2G060109	GRMZM2G060109_P01	bZIP	563	1	1. 244-264
Zea mays	GRMZM2G064541	GRMZM2G064541_P01	NAC	517	1	1. 491-511
Zea mays	GRMZM2G065374	GRMZM2G065374_P01	bHLH	523	1	1. 15-35
Zea mays	GRMZM2G070371	GRMZM2G070371_P01	GRAS	599	1	1. 295-315
Zea mays	GRMZM2G073779	GRMZM2G073779_P01	GRAS	686	1	1. 369-389
Zea mays	GRMZM2G073805	GRMZM2G073805_P01	GRAS	666	1	1. 360-380
Zea mays	GRMZM2G074543	GRMZM2G074543_P01	YABBY	109	1	1. 3-23
Zea mays	GRMZM2G081127	GRMZM2G081127_P01	SBP	861	1	1. 820-840
Zea mays	GRMZM2G083374	GRMZM2G083374_P01	FAR1	2981	5	1. 110-130, 2. 781-801, 3. 1165-1185, 4. 1773-1793, 5. 2063-2083
Zea mays	GRMZM2G086994	GRMZM2G086994_P03	C3H	269	1	1. 247-267
Zea mays	GRMZM2G088524	GRMZM2G088524_P02	MYB_related	221	1	1. 194-214
Zea mays	GRMZM2G089686	GRMZM2G089686_P02	MYB_related	188	1	1. 6-26
Zea mays	GRMZM2G093305	GRMZM2G093305_P01	C2H2	462	4	1. 17-37, 2. 71-91, 3. 162-182, 4. 333-353
Zea mays	GRMZM2G095239	GRMZM2G095239_P01	MYB_related	317	1	1. 296-316
Zea mays	GRMZM2G098557	GRMZM2G098557_P01	SBP	1112	2	1. 606-626, 2. 1072-1092
Zea mays	GRMZM2G099522	GRMZM2G099522_P02	MIKC	248	1	1. 32-52
Zea mays	GRMZM2G100727	GRMZM2G100727_P01	ERF	297	2	1. 32-52, 2. 235-255
Zea mays	GRMZM2G102161	GRMZM2G102161_P01	MIKC	240	1	1. 32-52
Zea mays	GRMZM2G104268	GRMZM2G104268_P02	FAR1	1047	1	1. 109-129
Zea mays	GRMZM2G106336	GRMZM2G106336_P01	GRAS	569	2	1. 268-288, 2. 386-406
Zea mays	GRMZM2G107031	GRMZM2G107031_P01	TCP	323	1	1. 20-42
Zea mays	GRMZM2G109354	GRMZM2G109354_P01	SBP	850	2	1. 398-418, 2. 809-829
Zea mays	GRMZM2G110135	GRMZM2G110135_P01	MYB	314	2	1. 161-181, 2. 251-271
Zea mays	GRMZM2G111146	GRMZM2G111146_P04	bHLH	358	1	1. 277-297
Zea mays	GRMZM2G113950	GRMZM2G113950_P01	NAC	657	1	1. 632-652
Zea mays	GRMZM2G117193	GRMZM2G117193_P03	G2-like	495	1	1. 82-102
Zea mays	GRMZM2G125294	GRMZM2G125294_P01	HB-other	1841	2	1. 605-625, 2. 1413-1433
Zea mays	GRMZM2G125777	GRMZM2G125777_P01	NAC	665	1	1. 640-660
Zea mays	GRMZM2G126170	GRMZM2G126170_P03	HB-other	239	2	1. 174-194, 2. 215-235
Zea mays	GRMZM2G128953	GRMZM2G128953_P01	MIKC	341	2	1. 32-52, 2. 308-328
Zea mays	GRMZM2G133646	GRMZM2G133646_P01	SBP	881	1	1. 841-861
Zea mays	GRMZM2G138421	GRMZM2G138421_P01	SBP	961	1	1. 920-940
Zea mays	GRMZM2G139369	GRMZM2G139369_P01	NF-X1	908	2	1. 113-133, 2. 860-880
Zea mays	GRMZM2G140094	GRMZM2G140094_P01	GRAS	487	1	1. 460-480
Zea mays	GRMZM2G141219	GRMZM2G141219_P03	ERF	572	1	1. 22-42
Zea mays	GRMZM2G142748	GRMZM2G142748_P01	G2-like	423	2	1. 260-280, 2. 282-302
Zea mays	GRMZM2G142962	GRMZM2G142962_P01	HD-ZIP	336	1	1. 74-94
Zea mays	GRMZM2G147424	GRMZM2G147424_P01	S1Fa-like	80	1	1. 26-46
Zea mays	GRMZM2G148022	GRMZM2G148022_P02	TCP	778	2	1. 107-127, 2. 185-205
Zea mays	GRMZM2G148940	GRMZM2G148940_P01	FAR1	673	1	1. 562-582
Zea mays	GRMZM2G150680	GRMZM2G150680_P02	MYB_related	191	1	1. 170-190
Zea mays	GRMZM2G152319	GRMZM2G152319_P01	MYB_related	716	1	1. 682-702
Zea mays	GRMZM2G152661	GRMZM2G152661_P01	CAMTA	865	1	1. 7-24
Zea mays	GRMZM2G153233	GRMZM2G153233_P01	ARF	681	1	1. 51-71
Zea mays	GRMZM2G156756	GRMZM2G156756_P01	SBP	972	2	1. 108-128, 2. 932-952
Zea mays	GRMZM2G158141	GRMZM2G158141_P01	C2H2	512	1	1. 346-366
Zea mays	GRMZM2G158204	GRMZM2G158204_P01	NAC	313	4	1. 171-191, 2. 203-223, 3. 246-266, 4. 273-293
Zea mays	GRMZM2G159134	GRMZM2G159134_P04	bZIP	298	1	1. 277-297
Zea mays	GRMZM2G163054	GRMZM2G163054_P03	WRKY	192	1	1. 89-109
Zea mays	GRMZM2G163233	GRMZM2G163233_P01	bHLH	607	2	1. 378-398, 2. 425-445
Zea mays	GRMZM2G163914	GRMZM2G163914_P02	NAC	612	1	1. 583-603
Zea mays	GRMZM2G165972	GRMZM2G165972_P04	HSF	175	2	1. 107-127, 2. 151-171
Zea mays	GRMZM2G167492	GRMZM2G167492_P01	NAC	518	1	1. 489-509
Zea mays	GRMZM2G169270	GRMZM2G169270_P01	SBP	1106	2	1. 601-621, 2. 1067-1087
Zea mays	GRMZM2G169316	GRMZM2G169316_P02	MYB_related	268	1	1. 2-22
Zea mays	GRMZM2G175480	GRMZM2G175480_P01	bHLH	358	1	1. 52-72
Zea mays	GRMZM2G178102	GRMZM2G178102_P01	HD-ZIP	953	1	1. 84-104
Zea mays	GRMZM2G310368	GRMZM2G310368_P01	ERF	237	1	1. 15-37
Zea mays	GRMZM2G312201	GRMZM2G312201_P01	NAC	1467	4	1. 612-632, 2. 677-697, 3. 973-993, 4. 1171-1191
Zea mays	GRMZM2G318412	GRMZM2G318412_P01	HB-other	222	1	1. 99-119
Zea mays	GRMZM2G323172	GRMZM2G323172_P01	ERF	408	2	1. 225-245, 2. 286-306
Zea mays	GRMZM2G326783	GRMZM2G326783_P01	Trihelix	673	2	1. 25-45, 2. 618-638
Zea mays	GRMZM2G341747	GRMZM2G341747_P02	CAMTA	143	1	1. 119-139
Zea mays	GRMZM2G348307	GRMZM2G348307_P01	ERF	396	1	1. 274-294
Zea mays	GRMZM2G378580	GRMZM2G378580_P05	ARF	817	1	1. 43-63
Zea mays	GRMZM2G380897	GRMZM2G380897_P01	bZIP	232	1	1. 113-133
Zea mays	GRMZM2G395549	GRMZM2G395549_P01	bHLH	898	2	1. 416-436, 2. 600-620
Zea mays	GRMZM2G396451	GRMZM2G396451_P02	GATA	1460	2	1. 700-720, 2. 1163-1183
Zea mays	GRMZM2G399598	GRMZM2G399598_P01	ERF	424	4	1. 36-56, 2. 92-112, 3. 240-260, 4. 304-324
Zea mays	GRMZM2G401521	GRMZM2G401521_P02	WRKY	334	2	1. 117-137, 2. 233-253
Zea mays	GRMZM2G402027	GRMZM2G402027_P01	C2H2	803	4	1. 590-610, 2. 647-667, 3. 729-749, 4. 751-771
Zea mays	GRMZM2G405368	GRMZM2G405368_P01	CO-like	428	1	1. 8-28
Zea mays	GRMZM2G419252	GRMZM2G419252_P01	WOX	378	2	1. 58-78, 2. 334-354
Zea mays	GRMZM2G424261	GRMZM2G424261_P01	TCP	162	1	1. 54-74
Zea mays	GRMZM2G425366	GRMZM2G425366_P01	GRAS	541	1	1. 298-318
Zea mays	GRMZM2G433450	GRMZM2G433450_P01	MYB_related	165	1	1. 28-48
Zea mays	GRMZM2G435015	GRMZM2G435015_P01	bHLH	279	2	1. 180-200, 2. 220-240
Zea mays	GRMZM2G443202	GRMZM2G443202_P01	MYB_related	677	1	1. 39-59
Zea mays	GRMZM2G463525	GRMZM2G463525_P01	Dof	618	1	1. 94-114
Zea mays	GRMZM2G469551	GRMZM2G469551_P02	HD-ZIP	648	2	1. 434-454, 2. 595-615
Zea mays	GRMZM2G472096	GRMZM2G472096_P01	M-type	293	1	1. 30-50
Zea mays	GRMZM2G546369	GRMZM2G546369_P01	MYB_related	517	2	1. 213-233, 2. 436-456
Zea mays	GRMZM5G847287	GRMZM5G847287_P01	MYB_related	247	1	1. 50-70
Zea mays	GRMZM5G852801	GRMZM5G852801_P01	BES1	139	1	1. 89-109
Zea mays	GRMZM5G865626	GRMZM5G865626_P01	NF-YA	189	1	1. 41-61
Zea mays	GRMZM5G871347	GRMZM5G871347_P03	WRKY	453	2	1. 279-299, 2. 381-401
Zea mays	GRMZM5G884349	GRMZM5G884349_P01	bZIP	263	1	1. 6-26
Glycine max	Glyma01g43821	Glyma01g43821.2	MYB_related	924	1	1. 888-908
Glycine max	Glyma02g01160	Glyma02g01160.1	SBP	1010	1	1. 968-988
Glycine max	Glyma02g05100	Glyma02g05100.1	bZIP	211	1	1. 189-209
Glycine max	Glyma02g11490	Glyma02g11490.2	bHLH	273	1	1. 13-33
Glycine max	Glyma02g12131	Glyma02g12131.1	M-type	164	1	1. 32-51
Glycine max	Glyma02g15520	Glyma02g15520.2	bHLH	140	1	1. 104-124
Glycine max	Glyma02g19754	Glyma02g19754.1	bZIP	284	1	1. 211-231
Glycine max	Glyma02g37313	Glyma02g37313.1	bHLH	346	1	1. 281-301
Glycine max	Glyma02g38710	Glyma02g38710.1	NAC	589	1	1. 566-586
Glycine max	Glyma02g40750	Glyma02g40750.1	NAC	643	2	1. 566-586, 2. 615-635
Glycine max	Glyma02g41370	Glyma02g41370.1	bHLH	330	1	1. 22-42
Glycine max	Glyma02g43761	Glyma02g43761.1	HB-other	295	1	1. 207-227
Glycine max	Glyma02g45730	Glyma02g45730.3	MIKC	196	1	1. 175-195
Glycine max	Glyma03g27865	Glyma03g27865.1	bZIP	812	1	1. 436-456
Glycine max	Glyma03g29610	Glyma03g29610.2	C2H2	436	1	1. 7-27
Glycine max	Glyma03g31876	Glyma03g31876.1	bHLH	756	1	1. 130-150
Glycine max	Glyma03g33640	Glyma03g33640.1	S1Fa-like	89	1	1. 34-54
Glycine max	Glyma03g36810	Glyma03g36810.2	DBB	254	1	1. 231-251
Glycine max	Glyma03g38360	Glyma03g38360.1	WRKY	541	1	1. 2-22
Glycine max	Glyma04g01120	Glyma04g01120.1	DBB	319	2	1. 245-265, 2. 277-297
Glycine max	Glyma04g01400	Glyma04g01400.1	bHLH	430	1	1. 351-371
Glycine max	Glyma04g36620	Glyma04g36620.1	C2H2	1591	1	1. 209-229
Glycine max	Glyma04g40450	Glyma04g40450.1	NAC	603	1	1. 580-600
Glycine max	Glyma04g43040	Glyma04g43040.2	ERF	322	1	1. 9-29
Glycine max	Glyma05g00960	Glyma05g00960.1	M-type	116	1	1. 92-114
Glycine max	Glyma05g23710	Glyma05g23710.2	LSD	123	2	1. 34-54, 2. 85-105
Glycine max	Glyma05g28130	Glyma05g28130.1	MIKC	200	1	1. 176-196
Glycine max	Glyma05g32270	Glyma05g32270.1	MYB_related	303	2	1. 35-55, 2. 63-83
Glycine max	Glyma06g02738	Glyma06g02738.1	E2F/DP	426	2	1. 25-45, 2. 48-68
Glycine max	Glyma06g13671	Glyma06g13671.1	Dof	206	1	1. 182-202
Glycine max	Glyma06g14290	Glyma06g14290.1	NAC	598	1	1. 575-595
Glycine max	Glyma06g17320	Glyma06g17320.1	ARF	843	1	1. 262-282
Glycine max	Glyma06g18290	Glyma06g18290.2	C2H2	1586	1	1. 207-227
Glycine max	Glyma06g18300	Glyma06g18300.1	C2H2	1565	1	1. 207-227
Glycine max	Glyma06g23234	Glyma06g23234.1	NF-YB	235	1	1. 49-69
Glycine max	Glyma06g44290	Glyma06g44290.2	HB-other	1781	1	1. 560-580
Glycine max	Glyma06g46560	Glyma06g46560.1	YABBY	191	1	1. 14-34
Glycine max	Glyma07g05351	Glyma07g05351.1	NAC	497	1	1. 474-494
Glycine max	Glyma07g14363	Glyma07g14363.1	M-type	97	1	1. 55-75
Glycine max	Glyma07g19770	Glyma07g19770.1	SBP	1019	1	1. 978-998
Glycine max	Glyma07g29695	Glyma07g29695.1	NF-YB	231	1	1. 186-206
Glycine max	Glyma07g35760	Glyma07g35760.2	ZF-HD	454	1	1. 6-26
Glycine max	Glyma07g36180	Glyma07g36180.2	SBP	1039	1	1. 997-1017
Glycine max	Glyma08g10650	Glyma08g10650.1	ARR-B	593	1	1. 45-65
Glycine max	Glyma08g21620	Glyma08g21620.2	HD-ZIP	820	1	1. 796-818
Glycine max	Glyma08g23035	Glyma08g23035.1	bHLH	239	1	1. 195-217
Glycine max	Glyma08g39290	Glyma08g39290.2	YABBY	218	1	1. 19-39
Glycine max	Glyma09g09790	Glyma09g09790.1	SBP	1032	1	1. 990-1010
Glycine max	Glyma09g14380	Glyma09g14380.2	bHLH	346	1	1. 325-345
Glycine max	Glyma09g20150	Glyma09g20150.1	B3	528	1	1. 12-32
Glycine max	Glyma09g27590	Glyma09g27590.2	Trihelix	1011	1	1. 64-84
Glycine max	Glyma09g37930	Glyma09g37930.2	WRKY	238	1	1. 60-80
Glycine max	Glyma10g01211	Glyma10g01211.1	SBP	1007	1	1. 964-984
Glycine max	Glyma10g03820	Glyma10g03820.1	WRKY	392	1	1. 10-30
Glycine max	Glyma10g05790	Glyma10g05790.1	S1Fa-like	82	1	1. 27-47
Glycine max	Glyma10g17510	Glyma10g17510.2	C2H2	348	1	1. 42-62
Glycine max	Glyma10g34050	Glyma10g34050.3	G2-like	387	2	1. 26-46, 2. 49-69
Glycine max	Glyma10g35350	Glyma10g35350.1	C2H2	1537	1	1. 318-338
Glycine max	Glyma10g36360	Glyma10g36360.1	NAC	560	1	1. 529-549
Glycine max	Glyma10g37860	Glyma10g37860.2	Nin-like	991	1	1. 419-439
Glycine max	Glyma11g09750	Glyma11g09750.4	E2F/DP	244	1	1. 204-224
Glycine max	Glyma11g12450	Glyma11g12450.2	bHLH	396	1	1. 372-392
Glycine max	Glyma11g14040	Glyma11g14040.1	AP2	598	1	1. 186-206
Glycine max	Glyma11g20480	Glyma11g20480.1	GATA	305	1	1. 159-178
Glycine max	Glyma11g33210	Glyma11g33210.1	NAC	671	1	1. 585-605
Glycine max	Glyma11g35320	Glyma11g35320.1	NF-X1	852	3	1. 69-89, 2. 94-114, 3. 810-830
Glycine max	Glyma12g08660	Glyma12g08660.1	C2H2	315	1	1. 25-45
Glycine max	Glyma12g29720	Glyma12g29720.1	ARF	700	2	1. 48-68, 2. 233-253
Glycine max	Glyma12g31211	Glyma12g31211.1	NAC	331	1	1. 303-323
Glycine max	Glyma12g32541	Glyma12g32541.1	MYB	346	1	1. 5-25
Glycine max	Glyma13g20160	Glyma13g20160.1	S1Fa-like	82	1	1. 27-47
Glycine max	Glyma13g28460	Glyma13g28460.3	SBP	776	1	1. 737-757
Glycine max	Glyma13g29891	Glyma13g29891.1	MYB_related	235	2	1. 25-45, 2. 50-70
Glycine max	Glyma13g30860	Glyma13g30860.1	HB-other	1755	3	1. 552-572, 2. 1364-1384, 3. 1454-1474
Glycine max	Glyma13g39090	Glyma13g39090.2	NAC	371	1	1. 333-353
Glycine max	Glyma13g43350	Glyma13g43350.4	HD-ZIP	629	2	1. 576-596, 2. 606-626
Glycine max	Glyma14g03900	Glyma14g03900.1	SRS	349	1	1. 47-67
Glycine max	Glyma14g10100	Glyma14g10100.3	GRF	478	1	1. 13-35
Glycine max	Glyma14g15311	Glyma14g15311.1	BES1	299	2	1. 164-184, 2. 233-253
Glycine max	Glyma14g36840	Glyma14g36840.1	NAC	590	1	1. 562-582
Glycine max	Glyma14g37960	Glyma14g37960.1	WRKY	332	5	1. 16-36, 2. 45-65, 3. 74-94, 4. 104-124, 5. 146-166
Glycine max	Glyma14g39080	Glyma14g39080.1	NAC	644	3	1. 240-260, 2. 567-587, 3. 617-637
Glycine max	Glyma15g00730	Glyma15g00730.4	bHLH	129	1	1. 104-126
Glycine max	Glyma15g01960	Glyma15g01960.2	HD-ZIP	618	2	1. 565-585, 2. 595-615
Glycine max	Glyma15g05065	Glyma15g05065.1	GATA	133	1	1. 110-132
Glycine max	Glyma15g05440	Glyma15g05440.2	bZIP	119	1	1. 93-113
Glycine max	Glyma15g10620	Glyma15g10620.1	SBP	791	2	1. 350-370, 2. 753-773
Glycine max	Glyma15g15350	Glyma15g15350.1	CAMTA	911	1	1. 567-587
Glycine max	Glyma15g21860	Glyma15g21860.1	SBP	1032	1	1. 990-1010
Glycine max	Glyma17g02720	Glyma17g02720.4	C3H	402	1	1. 2-22
Glycine max	Glyma17g03510	Glyma17g03510.1	CAMTA	922	1	1. 576-596
Glycine max	Glyma17g08300	Glyma17g08300.4	bHLH	310	1	1. 285-307
Glycine max	Glyma17g10250	Glyma17g10250.2	MYB_related	350	2	1. 14-34, 2. 68-88
Glycine max	Glyma18g03080	Glyma18g03080.1	NF-X1	877	3	1. 73-93, 2. 98-118, 3. 835-855
Glycine max	Glyma18g05020	Glyma18g05020.1	NAC	678	2	1. 579-599, 2. 655-675
Glycine max	Glyma18g07330	Glyma18g07330.1	C2H2	382	1	1. 10-30
Glycine max	Glyma18g19720	Glyma18g19720.2	YABBY	216	1	1. 19-39
Glycine max	Glyma18g32370	Glyma18g32370.1	MYB_related	264	1	1. 32-52
Glycine max	Glyma19g30681	Glyma19g30681.1	bZIP	784	1	1. 408-428
Glycine max	Glyma19g32850	Glyma19g32850.2	G2-like	374	1	1. 325-345
Glycine max	Glyma19g33770	Glyma19g33770.1	bHLH	588	1	1. 106-126
Glycine max	Glyma19g34621	Glyma19g34621.1	bHLH	756	1	1. 126-146
Glycine max	Glyma19g36350	Glyma19g36350.1	S1Fa-like	89	1	1. 34-54
Glycine max	Glyma19g38800	Glyma19g38800.2	NF-YA	346	1	1. 2-22
Glycine max	Glyma19g41010	Glyma19g41010.2	MYB	495	1	1. 17-37
Glycine max	Glyma20g00900	Glyma20g00900.1	SBP	1009	2	1. 270-290, 2. 968-988
Glycine max	Glyma20g16630	Glyma20g16630.2	MYB_related	348	2	1. 162-182, 2. 279-299
Glycine max	Glyma20g22611	Glyma20g22611.1	C3H	160	1	1. 137-159
Glycine max	Glyma20g27361	Glyma20g27361.1	M-type	200	1	1. 46-66
Glycine max	Glyma20g29960	Glyma20g29960.2	Nin-like	991	2	1. 39-59, 2. 416-436
Glycine max	Glyma20g30640	Glyma20g30640.1	Trihelix	705	1	1. 22-42
Glycine max	Glyma20g31210	Glyma20g31210.1	NAC	549	1	1. 517-537
Glycine max	Glyma20g32160	Glyma20g32160.1	C2H2	1539	2	1. 318-338, 2. 612-632
Glycine max	Glyma20g33390	Glyma20g33390.1	NAC	604	1	1. 574-594
Glycine max	Glyma20g34050	Glyma20g34050.2	NF-YB	203	1	1. 8-28
Glycine max	Glyma20g36680	Glyma20g36680.1	Trihelix	643	1	1. 14-34
Glycine max	Glyma20g37826	Glyma20g37826.1	MYB_related	1143	3	1. 4-24, 2. 414-434, 3. 1073-1093
Medicago truncatula	AC202489_11	AC202489_11.1	WRKY	349	2	1. 108-128, 2. 186-206
Medicago truncatula	AC225518_34	AC225518_34.1	bZIP	787	1	1. 257-277
Medicago truncatula	AC233571_15	AC233571_15.1	C2H2	389	1	1. 11-31
Medicago truncatula	AC233577_46	AC233577_46.1	MYB_related	176	1	1. 147-167
Medicago truncatula	AC233663_2	AC233663_2.1	FAR1	788	1	1. 9-29
Medicago truncatula	CU179634_18	CU179634_18.1	bZIP	284	1	1. 202-222
Medicago truncatula	MEDTR1G039660	MEDTR1G039660.1	G2-like	225	1	1. 203-223
Medicago truncatula	MEDTR1G039740	MEDTR1G039740.1	SBP	1003	2	1. 506-526, 2. 961-981
Medicago truncatula	MEDTR1G042290	MEDTR1G042290.1	M-type	499	5	1. 42-62, 2. 237-257, 3. 274-294, 4. 385-405, 5. 414-434
Medicago truncatula	MEDTR1G068840	MEDTR1G068840.1	B3	356	1	1. 307-327
Medicago truncatula	MEDTR1G079070	MEDTR1G079070.1	C2H2	569	1	1. 540-560
Medicago truncatula	MEDTR1G089660	MEDTR1G089660.1	GATA	109	1	1. 88-108
Medicago truncatula	MEDTR1G105980	MEDTR1G105980.1	SBP	1003	1	1. 961-981
Medicago truncatula	MEDTR1G106300	MEDTR1G106300.1	MYB_related	692	5	1. 492-512, 2. 534-554, 3. 566-586, 4. 596-616, 5. 655-675
Medicago truncatula	MEDTR1G118010	MEDTR1G118010.1	FAR1	797	2	1. 720-740, 2. 744-764
Medicago truncatula	MEDTR1G120550	MEDTR1G120550.1	C2H2	1554	1	1. 316-336
Medicago truncatula	MEDTR1G126970	MEDTR1G126970.1	Nin-like	979	1	1. 414-434
Medicago truncatula	MEDTR1G146130	MEDTR1G146130.1	C2H2	89	1	1. 37-57
Medicago truncatula	MEDTR2G008890	MEDTR2G008890.1	CAMTA	1040	1	1. 659-679
Medicago truncatula	MEDTR2G017430	MEDTR2G017430.1	bHLH	221	2	1. 67-87, 2. 147-167
Medicago truncatula	MEDTR2G018010	MEDTR2G018010.1	HB-other	1796	1	1. 1471-1491
Medicago truncatula	MEDTR2G025690	MEDTR2G025690.1	SBP	742	2	1. 93-113, 2. 704-724
Medicago truncatula	MEDTR2G038790	MEDTR2G038790.1	CAMTA	916	1	1. 569-589
Medicago truncatula	MEDTR2G103100	MEDTR2G103100.1	MYB_related	386	1	1. 12-32
Medicago truncatula	MEDTR2G107430	MEDTR2G107430.1	NAC	384	1	1. 350-370
Medicago truncatula	MEDTR2G129630	MEDTR2G129630.1	NF-YA	240	1	1. 96-118
Medicago truncatula	MEDTR3G005900	MEDTR3G005900.1	M-type	1245	1	1. 749-769
Medicago truncatula	MEDTR3G012720	MEDTR3G012720.1	FAR1	160	1	1. 12-32
Medicago truncatula	MEDTR3G012730	MEDTR3G012730.1	bZIP	330	1	1. 291-313
Medicago truncatula	MEDTR3G036880	MEDTR3G036880.1	FAR1	214	1	1. 186-206
Medicago truncatula	MEDTR3G044330	MEDTR3G044330.1	WRKY	327	5	1. 16-36, 2. 45-65, 3. 74-94, 4. 104-124, 5. 148-168
Medicago truncatula	MEDTR3G086750	MEDTR3G086750.1	NAC	739	2	1. 576-596, 2. 646-666
Medicago truncatula	MEDTR3G092980	MEDTR3G092980.1	NAC	460	2	1. 343-363, 2. 368-388
Medicago truncatula	MEDTR3G093930	MEDTR3G093930.1	NF-X1	875	2	1. 89-109, 2. 831-851
Medicago truncatula	MEDTR3G104390	MEDTR3G104390.1	C2H2	414	1	1. 46-66
Medicago truncatula	MEDTR3G122390	MEDTR3G122390.1	NAC	255	1	1. 33-53
Medicago truncatula	MEDTR3G143650	MEDTR3G143650.1	C3H	1335	2	1. 175-195, 2. 248-268
Medicago truncatula	MEDTR3G150580	MEDTR3G150580.1	NF-YC	265	2	1. 140-160, 2. 237-257
Medicago truncatula	MEDTR3G163370	MEDTR3G163370.1	MYB_related	313	1	1. 191-211
Medicago truncatula	MEDTR4G025400	MEDTR4G025400.1	SRS	197	3	1. 2-22, 2. 76-96, 3. 98-118
Medicago truncatula	MEDTR4G041340	MEDTR4G041340.1	FAR1	462	3	1. 383-403, 2. 418-438, 3. 441-461
Medicago truncatula	MEDTR4G062450	MEDTR4G062450.1	ERF	129	1	1. 80-100
Medicago truncatula	MEDTR4G096560	MEDTR4G096560.1	SRS	267	1	1. 207-227
Medicago truncatula	MEDTR4G098570	MEDTR4G098570.1	C2H2	285	2	1. 7-27, 2. 204-224
Medicago truncatula	MEDTR4G107060	MEDTR4G107060.1	GRAS	643	1	1. 21-38
Medicago truncatula	MEDTR4G110280	MEDTR4G110280.1	B3	356	1	1. 307-327
Medicago truncatula	MEDTR5G015490	MEDTR5G015490.1	MYB_related	349	1	1. 324-344
Medicago truncatula	MEDTR5G015570	MEDTR5G015570.1	FAR1	265	1	1. 244-264
Medicago truncatula	MEDTR5G074130	MEDTR5G074130.1	bHLH	308	1	1. 274-294
Medicago truncatula	MEDTR5G082170	MEDTR5G082170.1	WRKY	327	5	1. 16-36, 2. 45-65, 3. 74-94, 4. 104-124, 5. 148-168
Medicago truncatula	MEDTR5G084760	MEDTR5G084760.1	NAC	644	2	1. 554-574, 2. 621-641
Medicago truncatula	MEDTR5G092860	MEDTR5G092860.1	LBD	2130	1	1. 980-1000
Medicago truncatula	MEDTR5G100970	MEDTR5G100970.1	WRKY	202	2	1. 12-32, 2. 45-65
Medicago truncatula	MEDTR5G104710	MEDTR5G104710.1	SAP	480	2	1. 81-101, 2. 398-418
Medicago truncatula	MEDTR6G069680	MEDTR6G069680.1	EIL	194	3	1. 14-34, 2. 36-56, 3. 143-163
Medicago truncatula	MEDTR6G069950	MEDTR6G069950.1	FAR1	171	1	1. 8-28
Medicago truncatula	MEDTR7G040870	MEDTR7G040870.1	FAR1	728	1	1. 692-712
Medicago truncatula	MEDTR7G068290	MEDTR7G068290.1	AP2	192	1	1. 21-43
Medicago truncatula	MEDTR7G076690	MEDTR7G076690.1	ZF-HD	74	1	1. 48-68
Medicago truncatula	MEDTR7G105820	MEDTR7G105820.1	bZIP	765	1	1. 398-418
Medicago truncatula	MEDTR7G121080	MEDTR7G121080.1	S1Fa-like	84	1	1. 29-49
Medicago truncatula	MEDTR7G121100	MEDTR7G121100.1	S1Fa-like	261	1	1. 206-226
Medicago truncatula	MEDTR7G121140	MEDTR7G121140.1	S1Fa-like	73	1	1. 19-39
Medicago truncatula	MEDTR7G132570	MEDTR7G132570.1	C3H	387	1	1. 25-45
Medicago truncatula	MEDTR7G132670	MEDTR7G132670.1	C3H	387	1	1. 25-45
Medicago truncatula	MEDTR7G138200	MEDTR7G138200.1	GATA	205	1	1. 149-169
Medicago truncatula	MEDTR8G050320	MEDTR8G050320.1	FAR1	212	1	1. 78-98
Medicago truncatula	MEDTR8G101640	MEDTR8G101640.1	MYB_related	367	1	1. 325-345
Medicago truncatula	MEDTR8G102390	MEDTR8G102390.1	bHLH	252	1	1. 204-226
Medicago truncatula	MEDTR8G112190	MEDTR8G112190.1	ZF-HD	94	1	1. 11-31
Medicago truncatula	MEDTR8G145810	MEDTR8G145810.1	FAR1	428	1	1. 11-31
Gossypium raimondii	Gorai.001G003200	Gorai.001G003200.1	S1Fa-like	625	2	1. 2-22, 2. 243-263
Gossypium raimondii	Gorai.001G047400	Gorai.001G047400.1	Trihelix	846	2	1. 42-62, 2. 551-571
Gossypium raimondii	Gorai.001G061600	Gorai.001G061600.1	C2H2	134	1	1. 4-24
Gossypium raimondii	Gorai.001G061900	Gorai.001G061900.1	C2H2	1588	2	1. 227-247, 2. 556-576
Gossypium raimondii	Gorai.001G064700	Gorai.001G064700.5	NF-YB	112	1	1. 87-107
Gossypium raimondii	Gorai.001G073600	Gorai.001G073600.1	HD-ZIP	312	1	1. 194-214
Gossypium raimondii	Gorai.001G115200	Gorai.001G115200.1	C2H2	383	1	1. 10-30
Gossypium raimondii	Gorai.001G117100	Gorai.001G117100.1	C2H2	374	3	1. 40-60, 2. 65-85, 3. 117-137
Gossypium raimondii	Gorai.001G129500	Gorai.001G129500.1	Dof	324	1	1. 6-26
Gossypium raimondii	Gorai.001G150000	Gorai.001G150000.1	NAC	501	1	1. 475-495
Gossypium raimondii	Gorai.001G153900	Gorai.001G153900.7	ARF	412	2	1. 250-270, 2. 389-409
Gossypium raimondii	Gorai.001G171000	Gorai.001G171000.3	HD-ZIP	688	1	1. 661-681
Gossypium raimondii	Gorai.001G191800	Gorai.001G191800.1	SAP	452	1	1. 387-407
Gossypium raimondii	Gorai.002G112200	Gorai.002G112200.1	SBP	1081	1	1. 1040-1060
Gossypium raimondii	Gorai.002G123600	Gorai.002G123600.1	C2H2	469	1	1. 35-55
Gossypium raimondii	Gorai.002G242000	Gorai.002G242000.1	Trihelix	617	1	1. 5-25
Gossypium raimondii	Gorai.002G247000	Gorai.002G247000.5	E2F/DP	265	1	1. 243-263
Gossypium raimondii	Gorai.002G247800	Gorai.002G247800.3	MYB_related	448	1	1. 410-430
Gossypium raimondii	Gorai.002G249300	Gorai.002G249300.1	S1Fa-like	82	1	1. 27-47
Gossypium raimondii	Gorai.003G073300	Gorai.003G073300.1	NAC	635	1	1. 613-633
Gossypium raimondii	Gorai.003G180100	Gorai.003G180100.1	ARR-B	567	1	1. 2-22
Gossypium raimondii	Gorai.004G014800	Gorai.004G014800.1	SRS	433	2	1. 14-34, 2. 142-162
Gossypium raimondii	Gorai.004G035800	Gorai.004G035800.4	bHLH	262	1	1. 37-57
Gossypium raimondii	Gorai.004G047200	Gorai.004G047200.1	SBP	982	1	1. 940-960
Gossypium raimondii	Gorai.004G048200	Gorai.004G048200.1	NAC	607	2	1. 532-552, 2. 586-606
Gossypium raimondii	Gorai.004G120700	Gorai.004G120700.1	HD-ZIP	796	2	1. 550-570, 2. 640-660
Gossypium raimondii	Gorai.004G149000	Gorai.004G149000.9	NAC	334	1	1. 292-312
Gossypium raimondii	Gorai.004G218300	Gorai.004G218300.2	bZIP	364	1	1. 333-353
Gossypium raimondii	Gorai.005G016700	Gorai.005G016700.1	FAR1	265	1	1. 9-29
Gossypium raimondii	Gorai.005G056500	Gorai.005G056500.1	SBP	804	1	1. 760-780
Gossypium raimondii	Gorai.005G071400	Gorai.005G071400.1	SBP	1040	1	1. 998-1018
Gossypium raimondii	Gorai.005G076200	Gorai.005G076200.1	NAC	631	1	1. 602-622
Gossypium raimondii	Gorai.005G133400	Gorai.005G133400.1	Nin-like	187	1	1. 11-31
Gossypium raimondii	Gorai.005G134200	Gorai.005G134200.1	FAR1	865	1	1. 807-827
Gossypium raimondii	Gorai.005G139600	Gorai.005G139600.4	HD-ZIP	214	1	1. 170-190
Gossypium raimondii	Gorai.005G158800	Gorai.005G158800.4	C2H2	412	1	1. 391-411
Gossypium raimondii	Gorai.005G226700	Gorai.005G226700.2	C2H2	393	2	1. 5-25, 2. 46-66
Gossypium raimondii	Gorai.006G079000	Gorai.006G079000.1	CAMTA	907	1	1. 567-587
Gossypium raimondii	Gorai.006G087600	Gorai.006G087600.1	B3	551	1	1. 55-75
Gossypium raimondii	Gorai.006G107500	Gorai.006G107500.1	ERF	275	1	1. 19-41
Gossypium raimondii	Gorai.006G113700	Gorai.006G113700.1	NAC	371	1	1. 341-361
Gossypium raimondii	Gorai.006G168100	Gorai.006G168100.1	S1Fa-like	90	1	1. 35-55
Gossypium raimondii	Gorai.006G192400	Gorai.006G192400.1	MYB	244	2	1. 18-38, 2. 40-60
Gossypium raimondii	Gorai.006G203800	Gorai.006G203800.1	NAC	541	1	1. 517-537
Gossypium raimondii	Gorai.006G270100	Gorai.006G270100.1	C2H2	1613	2	1. 226-246, 2. 559-579
Gossypium raimondii	Gorai.007G017500	Gorai.007G017500.1	NAC	525	1	1. 500-520
Gossypium raimondii	Gorai.007G099100	Gorai.007G099100.7	BES1	423	1	1. 401-420
Gossypium raimondii	Gorai.007G109500	Gorai.007G109500.3	ARF	633	2	1. 229-249, 2. 284-304
Gossypium raimondii	Gorai.007G114500	Gorai.007G114500.1	NAC	452	1	1. 20-40
Gossypium raimondii	Gorai.007G116100	Gorai.007G116100.1	SBP	985	1	1. 943-963
Gossypium raimondii	Gorai.007G188800	Gorai.007G188800.1	NAC	658	2	1. 565-585, 2. 630-650
Gossypium raimondii	Gorai.007G342200	Gorai.007G342200.7	MYB_related	910	3	1. 383-403, 2. 618-638, 3. 884-904
Gossypium raimondii	Gorai.008G060100	Gorai.008G060100.1	MYB	376	1	1. 23-43
Gossypium raimondii	Gorai.008G089900	Gorai.008G089900.4	CAMTA	1046	2	1. 2-22, 2. 671-691
Gossypium raimondii	Gorai.008G131800	Gorai.008G131800.1	MYB_related	737	1	1. 401-421
Gossypium raimondii	Gorai.008G132000	Gorai.008G132000.1	MYB_related	739	1	1. 401-421
Gossypium raimondii	Gorai.008G133700	Gorai.008G133700.1	MYB	335	1	1. 97-117
Gossypium raimondii	Gorai.008G135700	Gorai.008G135700.1	SBP	987	1	1. 945-965
Gossypium raimondii	Gorai.008G155100	Gorai.008G155100.1	HB-other	1748	2	1. 963-983, 2. 1456-1476
Gossypium raimondii	Gorai.008G163200	Gorai.008G163200.4	Trihelix	225	1	1. 204-224
Gossypium raimondii	Gorai.008G241800	Gorai.008G241800.1	GRF	267	1	1. 21-43
Gossypium raimondii	Gorai.008G258900	Gorai.008G258900.1	HD-ZIP	325	1	1. 57-77
Gossypium raimondii	Gorai.008G261400	Gorai.008G261400.1	NAC	859	1	1. 837-857
Gossypium raimondii	Gorai.008G282200	Gorai.008G282200.1	Trihelix	824	1	1. 537-557
Gossypium raimondii	Gorai.008G293100	Gorai.008G293100.1	MYB	257	1	1. 8-28
Gossypium raimondii	Gorai.009G030900	Gorai.009G030900.2	MYB_related	192	1	1. 171-191
Gossypium raimondii	Gorai.009G068400	Gorai.009G068400.3	C2H2	311	1	1. 284-304
Gossypium raimondii	Gorai.009G070300	Gorai.009G070300.1	C3H	317	1	1. 12-32
Gossypium raimondii	Gorai.009G083500	Gorai.009G083500.1	NAC	410	1	1. 374-394
Gossypium raimondii	Gorai.009G092800	Gorai.009G092800.1	C2H2	387	1	1. 11-31
Gossypium raimondii	Gorai.009G097100	Gorai.009G097100.1	G2-like	371	1	1. 348-368
Gossypium raimondii	Gorai.009G141200	Gorai.009G141200.1	C2H2	642	2	1. 84-104, 2. 106-126
Gossypium raimondii	Gorai.009G147300	Gorai.009G147300.3	ERF	286	1	1. 11-31
Gossypium raimondii	Gorai.009G260000	Gorai.009G260000.1	NAC	651	1	1. 622-642
Gossypium raimondii	Gorai.009G288000	Gorai.009G288000.1	MIKC	282	2	1. 35-55, 2. 90-110
Gossypium raimondii	Gorai.009G302800	Gorai.009G302800.1	M-type	155	1	1. 32-52
Gossypium raimondii	Gorai.009G309000	Gorai.009G309000.1	NAC	591	1	1. 563-583
Gossypium raimondii	Gorai.009G309200	Gorai.009G309200.1	bZIP	283	1	1. 202-222
Gossypium raimondii	Gorai.009G419300	Gorai.009G419300.1	S1Fa-like	82	1	1. 27-47
Gossypium raimondii	Gorai.009G451700	Gorai.009G451700.1	HB-other	924	1	1. 144-164
Gossypium raimondii	Gorai.010G025100	Gorai.010G025100.2	LBD	197	1	1. 28-48
Gossypium raimondii	Gorai.010G132400	Gorai.010G132400.1	M-type	205	1	1. 46-66
Gossypium raimondii	Gorai.010G197800	Gorai.010G197800.1	NF-X1	881	2	1. 67-87, 2. 838-858
Gossypium raimondii	Gorai.010G222900	Gorai.010G222900.1	ERF	226	1	1. 12-32
Gossypium raimondii	Gorai.010G243500	Gorai.010G243500.1	HB-other	1749	2	1. 545-565, 2. 648-668
Gossypium raimondii	Gorai.010G247100	Gorai.010G247100.1	G2-like	413	2	1. 162-182, 2. 203-223
Gossypium raimondii	Gorai.010G256900	Gorai.010G256900.1	HB-other	1747	1	1. 541-561
Gossypium raimondii	Gorai.011G029400	Gorai.011G029400.1	SBP	195	1	1. 7-27
Gossypium raimondii	Gorai.011G035500	Gorai.011G035500.1	MIKC	270	1	1. 7-29
Gossypium raimondii	Gorai.011G069200	Gorai.011G069200.1	bHLH	542	1	1. 41-60
Gossypium raimondii	Gorai.011G150200	Gorai.011G150200.3	bHLH	453	1	1. 417-437
Gossypium raimondii	Gorai.011G158700	Gorai.011G158700.1	M-type	117	1	1. 54-73
Gossypium raimondii	Gorai.011G170200	Gorai.011G170200.1	G2-like	218	2	1. 60-80, 2. 185-205
Gossypium raimondii	Gorai.011G183800	Gorai.011G183800.1	SBP	802	1	1. 763-783
Gossypium raimondii	Gorai.011G195800	Gorai.011G195800.1	FAR1	756	1	1. 290-310
Gossypium raimondii	Gorai.011G198600	Gorai.011G198600.2	CAMTA	916	1	1. 568-588
Gossypium raimondii	Gorai.011G204700	Gorai.011G204700.6	CAMTA	895	2	1. 638-658, 2. 866-886
Gossypium raimondii	Gorai.012G007100	Gorai.012G007100.1	bZIP	291	1	1. 193-213
Gossypium raimondii	Gorai.012G009900	Gorai.012G009900.7	C3H	388	1	1. 199-219
Gossypium raimondii	Gorai.012G055400	Gorai.012G055400.1	HD-ZIP	257	2	1. 27-47, 2. 49-69
Gossypium raimondii	Gorai.012G125500	Gorai.012G125500.2	NAC	182	1	1. 156-176
Gossypium raimondii	Gorai.012G176500	Gorai.012G176500.4	SBP	298	1	1. 276-296
Gossypium raimondii	Gorai.012G180300	Gorai.012G180300.1	MIKC	287	1	1. 240-262
Gossypium raimondii	Gorai.013G000800	Gorai.013G000800.1	bZIP	688	1	1. 322-342
Gossypium raimondii	Gorai.013G035200	Gorai.013G035200.1	bZIP	138	1	1. 8-28
Gossypium raimondii	Gorai.013G061100	Gorai.013G061100.3	CAMTA	1057	1	1. 1027-1047
Gossypium raimondii	Gorai.013G080200	Gorai.013G080200.1	G2-like	442	1	1. 14-34
Gossypium raimondii	Gorai.013G139200	Gorai.013G139200.2	MYB_related	273	1	1. 3-23
Gossypium raimondii	Gorai.013G179400	Gorai.013G179400.2	WRKY	534	1	1. 513-533
Gossypium raimondii	Gorai.013G204300	Gorai.013G204300.1	bHLH	287	1	1. 224-244
Gossypium raimondii	Gorai.N017200	Gorai.N017200.1	MIKC	267	1	1. 4-24
Solanum lycopersicum	Solyc00g099580	Solyc00g099580.1.1	HB-other	460	1	1. 130-150
Solanum lycopersicum	Solyc00g110070	Solyc00g110070.1.1	C2H2	839	2	1. 444-464, 2. 753-773
Solanum lycopersicum	Solyc00g270510	Solyc00g270510.1.1	NF-YB	184	1	1. 155-175
Solanum lycopersicum	Solyc01g065890	Solyc01g065890.1.1	Trihelix	119	1	1. 95-114
Solanum lycopersicum	Solyc01g068100	Solyc01g068100.2.1	SBP	994	1	1. 952-972
Solanum lycopersicum	Solyc01g073950	Solyc01g073950.2.1	MYB_related	752	2	1. 686-706, 2. 718-738
Solanum lycopersicum	Solyc01g079370	Solyc01g079370.2.1	GRAS	844	5	1. 13-33, 2. 68-88, 3. 106-126, 4. 143-163, 5. 221-241
Solanum lycopersicum	Solyc01g080670	Solyc01g080670.2.1	SBP	760	1	1. 721-741
Solanum lycopersicum	Solyc01g106170	Solyc01g106170.2.1	M-type	148	2	1. 28-48, 2. 95-115
Solanum lycopersicum	Solyc02g077660	Solyc02g077660.2.1	HB-other	1678	1	1. 1577-1597
Solanum lycopersicum	Solyc02g080740	Solyc02g080740.1.1	G2-like	277	1	1. 246-266
Solanum lycopersicum	Solyc02g081270	Solyc02g081270.2.1	NAC	1029	2	1. 540-560, 2. 725-745
Solanum lycopersicum	Solyc03g006900	Solyc03g006900.1.1	Trihelix	977	1	1. 680-700
Solanum lycopersicum	Solyc03g080090	Solyc03g080090.2.1	NAC	629	1	1. 605-625
Solanum lycopersicum	Solyc03g082750	Solyc03g082750.1.1	WRKY	178	1	1. 3-23
Solanum lycopersicum	Solyc03g111590	Solyc03g111590.2.1	C2H2	1252	1	1. 544-564
Solanum lycopersicum	Solyc03g115910	Solyc03g115910.1.1	M-type	417	1	1. 134-154
Solanum lycopersicum	Solyc04g056460	Solyc04g056460.1.1	bZIP	490	1	1. 130-150
Solanum lycopersicum	Solyc04g072220	Solyc04g072220.2.1	NAC	599	1	1. 571-591
Solanum lycopersicum	Solyc04g081370	Solyc04g081370.2.1	C2H2	451	1	1. 8-28
Solanum lycopersicum	Solyc04g082890	Solyc04g082890.2.1	bZIP	284	1	1. 202-222
Solanum lycopersicum	Solyc05g014830	Solyc05g014830.1.1	NF-YC	292	1	1. 199-219
Solanum lycopersicum	Solyc05g053240	Solyc05g053240.2.1	SBP	1044	3	1. 961-981, 2. 997-1017, 3. 1019-1039
Solanum lycopersicum	Solyc05g055470	Solyc05g055470.2.1	NAC	544	2	1. 418-438, 2. 515-535
Solanum lycopersicum	Solyc06g009610	Solyc06g009610.1.1	GRAS	864	6	1. 26-46, 2. 74-94, 3. 109-129, 4. 146-166, 5. 186-206, 6.
Solanum lycopersicum	Solyc06g033820	Solyc06g033820.1.1	M-type	196	2	1. 107-127, 2. 129-149
Solanum lycopersicum	Solyc06g051570	Solyc06g051570.2.1	NF-X1	866	1	1. 823-843
Solanum lycopersicum	Solyc06g072890	Solyc06g072890.1.1	WOX	264	1	1. 131-151
Solanum lycopersicum	Solyc06g073050	Solyc06g073050.2.1	NAC	595	1	1. 566-586
Solanum lycopersicum	Solyc06g074170	Solyc06g074170.2.1	NAC	409	1	1. 372-392
Solanum lycopersicum	Solyc06g075330	Solyc06g075330.1.1	LBD	242	1	1. 24-44
Solanum lycopersicum	Solyc06g076820	Solyc06g076820.1.1	C2H2	380	1	1. 10-30
Solanum lycopersicum	Solyc07g049640	Solyc07g049640.2.1	G2-like	104	1	1. 77-97
Solanum lycopersicum	Solyc07g053630	Solyc07g053630.2.1	G2-like	543	2	1. 38-58, 2. 71-91
Solanum lycopersicum	Solyc07g065570	Solyc07g065570.1.1	NF-YB	188	1	1. 77-97
Solanum lycopersicum	Solyc09g007500	Solyc09g007500.2.1	S1Fa-like	80	1	1. 25-45
Solanum lycopersicum	Solyc09g007570	Solyc09g007570.1.1	MYB_related	256	1	1. 229-249
Solanum lycopersicum	Solyc09g009760	Solyc09g009760.1.1	bZIP	499	1	1. 62-82
Solanum lycopersicum	Solyc09g015110	Solyc09g015110.1.1	HB-other	223	1	1. 3-23
Solanum lycopersicum	Solyc10g005080	Solyc10g005080.2.1	MYB_related	762	1	1. 428-448
Solanum lycopersicum	Solyc10g012180	Solyc10g012180.1.1	M-type	167	1	1. 34-54
Solanum lycopersicum	Solyc10g012200	Solyc10g012200.1.1	M-type	167	1	1. 34-54
Solanum lycopersicum	Solyc10g012380	Solyc10g012380.1.1	M-type	149	1	1. 9-29
Solanum lycopersicum	Solyc10g012390	Solyc10g012390.1.1	M-type	149	1	1. 9-29
Solanum lycopersicum	Solyc10g050970	Solyc10g050970.1.1	ERF	223	1	1. 13-35
Solanum lycopersicum	Solyc10g055550	Solyc10g055550.1.1	bZIP	304	1	1. 2-22
Solanum lycopersicum	Solyc10g078290	Solyc10g078290.1.1	bZIP	660	1	1. 313-333
Solanum lycopersicum	Solyc10g080650	Solyc10g080650.1.1	ERF	249	1	1. 212-232
Solanum lycopersicum	Solyc10g085560	Solyc10g085560.1.1	C2H2	307	1	1. 101-121
Solanum lycopersicum	Solyc11g005920	Solyc11g005920.1.1	NAC	687	2	1. 561-581, 2. 624-644
Solanum lycopersicum	Solyc11g008000	Solyc11g008000.1.1	NAC	528	1	1. 504-524
Solanum lycopersicum	Solyc11g008010	Solyc11g008010.1.1	NAC	465	1	1. 28-48
Solanum lycopersicum	Solyc11g013620	Solyc11g013620.1.1	MYB_related	253	2	1. 19-39, 2. 44-64
Solanum lycopersicum	Solyc11g068750	Solyc11g068750.1.1	NAC	452	1	1. 422-442
Solanum lycopersicum	Solyc11g069890	Solyc11g069890.1.1	TALE	580	1	1. 3-23
Solanum lycopersicum	Solyc12g007180	Solyc12g007180.1.1	CPP	498	1	1. 26-46
Solanum lycopersicum	Solyc12g056790	Solyc12g056790.1.1	NAC	590	2	1. 494-514, 2. 560-580
Solanum lycopersicum	Solyc12g088610	Solyc12g088610.1.1	MYB_related	84	1	1. 59-79
Arabidopsis thaliana	AT1G01010	AT1G01010.1	NAC	429	1	1. 408-428
Arabidopsis thaliana	AT1G08465	AT1G08465.1	YABBY	184	1	1. 17-37
Arabidopsis thaliana	AT1G20980	AT1G20980.1	SBP	1035	1	1. 998-1018
Arabidopsis thaliana	AT1G23420	AT1G23420.1	YABBY	231	1	1. 28-48
Arabidopsis thaliana	AT1G28450	AT1G28450.1	M-type	185	1	1. 34-54
Arabidopsis thaliana	AT1G32540	AT1G32540.1	LSD	187	1	1. 25-47
Arabidopsis thaliana	AT1G32870	AT1G32870.1	NAC	528	1	1. 499-519
Arabidopsis thaliana	AT1G33060	AT1G33060.2	NAC	652	1	1. 609-629
Arabidopsis thaliana	AT1G34180	AT1G34180.2	NAC	576	1	1. 546-566
Arabidopsis thaliana	AT1G34190	AT1G34190.1	NAC	557	1	1. 526-546
Arabidopsis thaliana	AT1G42990	AT1G42990.1	bZIP	295	1	1. 221-241
Arabidopsis thaliana	AT1G51070	AT1G51070.2	bHLH	292	1	1. 68-88
Arabidopsis thaliana	AT1G65910	AT1G65910.1	NAC	631	2	1. 528-548, 2. 610-630
Arabidopsis thaliana	AT1G76580	AT1G76580.1	SBP	988	1	1. 949-969
Arabidopsis thaliana	AT2G13960	AT2G13960.2	MYB_related	115	1	1. 9-29
Arabidopsis thaliana	AT2G27300	AT2G27300.1	NAC	335	1	1. 312-332
Arabidopsis thaliana	AT2G29065	AT2G29065.1	GRAS	630	2	1. 333-353, 2. 359-379
Arabidopsis thaliana	AT2G29660	AT2G29660.1	C2H2	373	1	1. 11-31
Arabidopsis thaliana	AT2G31280	AT2G31280.2	bHLH	723	2	1. 124-144, 2. 702-722
Arabidopsis thaliana	AT2G32930	AT2G32930.2	C3H	467	1	1. 445-465
Arabidopsis thaliana	AT2G37120	AT2G37120.1	S1Fa-like	76	1	1. 21-41
Arabidopsis thaliana	AT2G40950	AT2G40950.1	bZIP	721	1	1. 365-385
Arabidopsis thaliana	AT2G47070	AT2G47070.1	SBP	881	1	1. 839-859
Arabidopsis thaliana	AT3G01140	AT3G01140.1	MYB	388	1	1. 31-51
Arabidopsis thaliana	AT3G04930	AT3G04930.2	GeBP	396	1	1. 373-395
Arabidopsis thaliana	AT3G09735	AT3G09735.1	S1Fa-like	73	1	1. 18-38
Arabidopsis thaliana	AT3G10480	AT3G10480.3	NAC	526	1	1. 89-109
Arabidopsis thaliana	AT3G10500	AT3G10500.1	NAC	549	1	1. 522-542
Arabidopsis thaliana	AT3G10800	AT3G10800.1	bZIP	675	1	1. 322-342
Arabidopsis thaliana	AT3G11580	AT3G11580.2	B3	230	1	1. 199-221
Arabidopsis thaliana	AT3G20880	AT3G20880.1	C2H2	412	1	1. 46-66
Arabidopsis thaliana	AT3G44290	AT3G44290.1	NAC	335	2	1. 133-153, 2. 314-334
Arabidopsis thaliana	AT3G47870	AT3G47870.1	LBD	328	1	1. 18-38
Arabidopsis thaliana	AT3G49530	AT3G49530.1	NAC	469	1	1. 441-461
Arabidopsis thaliana	AT3G53370	AT3G53370.1	S1Fa-like	76	1	1. 21-41
Arabidopsis thaliana	AT3G55370	AT3G55370.3	Dof	368	1	1. 42-62
Arabidopsis thaliana	AT3G56660	AT3G56660.1	bZIP	620	1	1. 287-307
Arabidopsis thaliana	AT3G60030	AT3G60030.1	SBP	927	1	1. 885-905
Arabidopsis thaliana	AT4G01540	AT4G01540.1	NAC	473	1	1. 446-468
Arabidopsis thaliana	AT4G01550	AT4G01550.1	NAC	457	1	1. 424-444
Arabidopsis thaliana	AT4G02560	AT4G02560.1	HB-other	953	1	1. 226-246
Arabidopsis thaliana	AT4G12850	AT4G12850.2	FAR1	138	1	1. 115-135
Arabidopsis thaliana	AT4G16150	AT4G16150.1	CAMTA	923	1	1. 581-601
Arabidopsis thaliana	AT4G35580	AT4G35580.1	NAC	512	1	1. 489-509
Arabidopsis thaliana	AT4G37180	AT4G37180.2	G2-like	363	1	1. 67-87
Arabidopsis thaliana	AT4G37730	AT4G37730.1	bZIP	305	1	1. 38-58
Arabidopsis thaliana	AT4G38070	AT4G38070.1	bHLH	1513	2	1. 1244-1264, 2. 1275-1295
Arabidopsis thaliana	AT4G38340	AT4G38340.1	Nin-like	767	1	1. 39-59
Arabidopsis thaliana	AT5G04400	AT5G04400.1	NAC	395	1	1. 8-28
Arabidopsis thaliana	AT5G04410	AT5G04410.1	NAC	567	1	1. 542-562
Arabidopsis thaliana	AT5G05660	AT5G05660.1	NF-X1	880	5	1. 69-89, 2. 96-116, 3. 194-214, 4. 444-464, 5. 836-856
Arabidopsis thaliana	AT5G09410	AT5G09410.3	CAMTA	1066	2	1. 189-209, 2. 292-312
Arabidopsis thaliana	AT5G10510	AT5G10510.3	AP2	604	1	1. 301-321
Arabidopsis thaliana	AT5G14280	AT5G14280.1	GeBP	572	5	1. 330-350, 2. 361-381, 3. 442-462, 4. 491-511, 5. 531-551
Arabidopsis thaliana	AT5G18830	AT5G18830.1	SBP	801	2	1. 357-377, 2. 762-782
Arabidopsis thaliana	AT5G22290	AT5G22290.1	NAC	340	1	1. 319-339
Arabidopsis thaliana	AT5G25475	AT5G25475.4	B3	324	1	1. 53-73
Arabidopsis thaliana	AT5G26580	AT5G26580.1	M-type	345	1	1. 32-54
Arabidopsis thaliana	AT5G33210	AT5G33210.1	SRS	173	1	1. 144-164
Arabidopsis thaliana	AT5G44180	AT5G44180.2	HB-other	1507	2	1. 520-540, 2. 617-637
Arabidopsis thaliana	AT5G45420	AT5G45420.1	MYB_related	309	2	1. 35-55, 2. 62-82
Arabidopsis thaliana	AT5G57150	AT5G57150.4	bHLH	264	2	1. 193-213, 2. 224-244
Arabidopsis thaliana	AT5G63280	AT5G63280.1	C2H2	271	2	1. 3-23, 2. 224-244
Arabidopsis thaliana	AT5G65070	AT5G65070.3	MIKC	232	1	1. 34-54
Vitis vinifera	GSVIVT01000802001	GSVIVT01000802001	MIKC	363	3	1. 52-72, 2. 309-329, 3. 342-362
Vitis vinifera	GSVIVT01001286001	GSVIVT01001286001	WRKY	105	1	1. 81-101
Vitis vinifera	GSVIVT01001366001	GSVIVT01001366001	HD-ZIP	357	1	1. 328-348
Vitis vinifera	GSVIVT01001696001	GSVIVT01001696001	B3	187	1	1. 8-28
Vitis vinifera	GSVIVT01003485001	GSVIVT01003485001	FAR1	690	1	1. 436-456
Vitis vinifera	GSVIVT01003548001	GSVIVT01003548001	LBD	220	1	1. 178-198
Vitis vinifera	GSVIVT01003683001	GSVIVT01003683001	Trihelix	379	2	1. 7-27, 2. 75-95
Vitis vinifera	GSVIVT01003947001	GSVIVT01003947001	Dof	362	2	1. 21-41, 2. 57-77
Vitis vinifera	GSVIVT01004261001	GSVIVT01004261001	B3	202	3	1. 5-25, 2. 34-54, 3. 75-95
Vitis vinifera	GSVIVT01004382001	GSVIVT01004382001	AP2	635	2	1. 271-291, 2. 297-317
Vitis vinifera	GSVIVT01005236001	GSVIVT01005236001	FAR1	621	1	1. 4-24
Vitis vinifera	GSVIVT01006275001	GSVIVT01006275001	MYB	479	2	1. 196-216, 2. 232-252
Vitis vinifera	GSVIVT01007339001	GSVIVT01007339001	bHLH	225	2	1. 19-39, 2. 192-212
Vitis vinifera	GSVIVT01007550001	GSVIVT01007550001	ARR-B	592	1	1. 542-562
Vitis vinifera	GSVIVT01007564001	GSVIVT01007564001	C2H2	949	2	1. 20-40, 2. 317-337
Vitis vinifera	GSVIVT01008023001	GSVIVT01008023001	TCP	345	1	1. 315-335
Vitis vinifera	GSVIVT01008109001	GSVIVT01008109001	TCP	217	1	1. 15-35
Vitis vinifera	GSVIVT01008515001	GSVIVT01008515001	Trihelix	1659	3	1. 463-483, 2. 769-789, 3. 852-872
Vitis vinifera	GSVIVT01009357001	GSVIVT01009357001	bHLH	186	1	1. 4-24
Vitis vinifera	GSVIVT01010243001	GSVIVT01010243001	C3H	253	2	1. 197-217, 2. 228-248
Vitis vinifera	GSVIVT01010283001	GSVIVT01010283001	C2H2	348	2	1. 7-27, 2. 29-49
Vitis vinifera	GSVIVT01010284001	GSVIVT01010284001	C2H2	490	1	1. 463-483
Vitis vinifera	GSVIVT01010600001	GSVIVT01010600001	HD-ZIP	885	1	1. 821-841
Vitis vinifera	GSVIVT01010631001	GSVIVT01010631001	ERF	178	1	1. 154-174
Vitis vinifera	GSVIVT01010967001	GSVIVT01010967001	HB-other	1084	2	1. 224-244, 2. 251-271
Vitis vinifera	GSVIVT01011241001	GSVIVT01011241001	MYB_related	255	2	1. 203-223, 2. 225-245
Vitis vinifera	GSVIVT01011413001	GSVIVT01011413001	ZF-HD	238	1	1. 210-230
Vitis vinifera	GSVIVT01011502001	GSVIVT01011502001	FAR1	855	1	1. 35-55
Vitis vinifera	GSVIVT01011962001	GSVIVT01011962001	TCP	404	2	1. 352-372, 2. 377-397
Vitis vinifera	GSVIVT01012149001	GSVIVT01012149001	MYB	208	1	1. 181-201
Vitis vinifera	GSVIVT01012197001	GSVIVT01012197001	C2H2	554	2	1. 50-70, 2. 520-540
Vitis vinifera	GSVIVT01013168001	GSVIVT01013168001	C2H2	237	1	1. 2-22
Vitis vinifera	GSVIVT01013319001	GSVIVT01013319001	GATA	259	1	1. 225-245
Vitis vinifera	GSVIVT01013443001	GSVIVT01013443001	bZIP	192	1	1. 106-126
Vitis vinifera	GSVIVT01013445001	GSVIVT01013445001	C3H	179	1	1. 137-157
Vitis vinifera	GSVIVT01013452001	GSVIVT01013452001	SBP	921	2	1. 298-318, 2. 880-900
Vitis vinifera	GSVIVT01013486001	GSVIVT01013486001	SRS	322	1	1. 57-77
Vitis vinifera	GSVIVT01013553001	GSVIVT01013553001	bHLH	410	1	1. 26-48
Vitis vinifera	GSVIVT01013671001	GSVIVT01013671001	NAC	572	1	1. 541-561
Vitis vinifera	GSVIVT01013979001	GSVIVT01013979001	MYB	328	2	1. 35-55, 2. 58-78
Vitis vinifera	GSVIVT01014100001	GSVIVT01014100001	NF-X1	662	6	1. 427-447, 2. 458-478, 3. 501-521, 4. 579-599, 5. 606-626,6. 639-659
Vitis vinifera	GSVIVT01014258001	GSVIVT01014258001	HB-other	419	1	1. 110-130
Vitis vinifera	GSVIVT01015100001	GSVIVT01015100001	MYB	187	1	1. 137-157
Vitis vinifera	GSVIVT01015265001	GSVIVT01015265001	C3H	364	1	1. 337-357
Vitis vinifera	GSVIVT01015505001	GSVIVT01015505001	C3H	573	1	1. 526-548
Vitis vinifera	GSVIVT01016175001	GSVIVT01016175001	NAC	559	1	1. 534-554
Vitis vinifera	GSVIVT01016458001	GSVIVT01016458001	TALE	935	7	1. 83-103, 2. 108-128, 3. 196-216, 4. 222-242, 5. 342-362, 6. 382-402, 7. 423-443
Vitis vinifera	GSVIVT01016520001	GSVIVT01016520001	GRAS	439	2	1. 113-133, 2. 191-211
Vitis vinifera	GSVIVT01016887001	GSVIVT01016887001	Dof	239	1	1. 141-161
Vitis vinifera	GSVIVT01017315001	GSVIVT01017315001	ERF	185	1	1. 156-176
Vitis vinifera	GSVIVT01017678001	GSVIVT01017678001	SBP	980	1	1. 938-958
Vitis vinifera	GSVIVT01017835001	GSVIVT01017835001	SBP	692	2	1. 243-263, 2. 653-673
Vitis vinifera	GSVIVT01018226001	GSVIVT01018226001	ERF	692	1	1. 649-669
Vitis vinifera	GSVIVT01018577001	GSVIVT01018577001	MYB	274	1	1. 252-272
Vitis vinifera	GSVIVT01018947001	GSVIVT01018947001	ZF-HD	410	1	1. 51-71
Vitis vinifera	GSVIVT01018951001	GSVIVT01018951001	GATA	285	2	1. 234-254, 2. 256-276
Vitis vinifera	GSVIVT01019006001	GSVIVT01019006001	GRAS	576	1	1. 12-32
Vitis vinifera	GSVIVT01019109001	GSVIVT01019109001	WRKY	486	1	1. 10-30
Vitis vinifera	GSVIVT01019600001	GSVIVT01019600001	Nin-like	874	1	1. 422-442
Vitis vinifera	GSVIVT01019630001	GSVIVT01019630001	MIKC	596	1	1. 570-590
Vitis vinifera	GSVIVT01019655001	GSVIVT01019655001	HD-ZIP	222	1	1. 4-24
Vitis vinifera	GSVIVT01019702001	GSVIVT01019702001	NAC	632	1	1. 601-621
Vitis vinifera	GSVIVT01019717001	GSVIVT01019717001	ERF	748	10	1. 390-410, 2. 422-442, 3. 454-474, 4. 483-503, 5. 518-538,6. 568-588, 7. 601-621, 8. 638-658, 9. 662-682, 10. 690-710
Vitis vinifera	GSVIVT01019981001	GSVIVT01019981001	ZF-HD	214	2	1. 92-112, 2. 123-143
Vitis vinifera	GSVIVT01020061001	GSVIVT01020061001	Whirly	268	1	1. 219-239
Vitis vinifera	GSVIVT01020387001	GSVIVT01020387001	NAC	214	2	1. 155-175, 2. 191-211
Vitis vinifera	GSVIVT01020605001	GSVIVT01020605001	HB-other	1870	1	1. 253-273
Vitis vinifera	GSVIVT01020666001	GSVIVT01020666001	TCP	307	1	1. 228-248
Vitis vinifera	GSVIVT01021040001	GSVIVT01021040001	HSF	3442	2	1. 3069-3089, 2. 3100-3120
Vitis vinifera	GSVIVT01021060001	GSVIVT01021060001	ERF	447	1	1. 34-54
Vitis vinifera	GSVIVT01021086001	GSVIVT01021086001	Dof	372	2	1. 20-40, 2. 43-63
Vitis vinifera	GSVIVT01021113001	GSVIVT01021113001	HB-other	1682	2	1. 512-532, 2. 1374-1394
Vitis vinifera	GSVIVT01021144001	GSVIVT01021144001	WOX	464	1	1. 416-436
Vitis vinifera	GSVIVT01021212001	GSVIVT01021212001	Dof	173	1	1. 2-22
Vitis vinifera	GSVIVT01023283001	GSVIVT01023283001	TCP	387	1	1. 53-73
Vitis vinifera	GSVIVT01023817001	GSVIVT01023817001	bZIP	210	1	1. 17-37
Vitis vinifera	GSVIVT01024357001	GSVIVT01024357001	MYB	851	3	1. 432-452, 2. 468-488, 3. 815-835
Vitis vinifera	GSVIVT01024359001	GSVIVT01024359001	MYB	290	1	1. 6-26
Vitis vinifera	GSVIVT01024916001	GSVIVT01024916001	G2-like	395	2	1. 16-36, 2. 61-81
Vitis vinifera	GSVIVT01025155001	GSVIVT01025155001	S1Fa-like	89	1	1. 34-54
Vitis vinifera	GSVIVT01025226001	GSVIVT01025226001	MYB_related	755	1	1. 652-672
Vitis vinifera	GSVIVT01025648001	GSVIVT01025648001	S1Fa-like	89	1	1. 34-54
Vitis vinifera	GSVIVT01025788001	GSVIVT01025788001	bZIP	680	1	1. 346-366
Vitis vinifera	GSVIVT01026481001	GSVIVT01026481001	MYB	344	1	1. 322-342
Vitis vinifera	GSVIVT01026495001	GSVIVT01026495001	NAC	560	1	1. 526-546
Vitis vinifera	GSVIVT01026588001	GSVIVT01026588001	Trihelix	539	1	1. 463-483
Vitis vinifera	GSVIVT01026649001	GSVIVT01026649001	Nin-like	160	1	1. 134-154
Vitis vinifera	GSVIVT01027345001	GSVIVT01027345001	AP2	409	2	1. 353-372, 2. 384-406
Vitis vinifera	GSVIVT01027475001	GSVIVT01027475001	NAC	994	2	1. 540-560, 2. 666-686
Vitis vinifera	GSVIVT01028208001	GSVIVT01028208001	SBP	860	1	1. 818-838
Vitis vinifera	GSVIVT01028313001	GSVIVT01028313001	ERF	238	1	1. 60-80
Vitis vinifera	GSVIVT01028683001	GSVIVT01028683001	Trihelix	219	1	1. 197-217
Vitis vinifera	GSVIVT01029941001	GSVIVT01029941001	MYB	446	1	1. 3-23
Vitis vinifera	GSVIVT01030085001	GSVIVT01030085001	NF-YB	482	1	1. 119-139
Vitis vinifera	GSVIVT01030305001	GSVIVT01030305001	GRAS	442	1	1. 41-61
Vitis vinifera	GSVIVT01031387001	GSVIVT01031387001	ERF	234	1	1. 185-205
Vitis vinifera	GSVIVT01031404001	GSVIVT01031404001	C2H2	353	1	1. 111-131
Vitis vinifera	GSVIVT01032564001	GSVIVT01032564001	MYB	368	1	1. 328-348
Vitis vinifera	GSVIVT01032746001	GSVIVT01032746001	ERF	1635	1	1. 1608-1630
Vitis vinifera	GSVIVT01032776001	GSVIVT01032776001	G2-like	491	1	1. 70-90
Vitis vinifera	GSVIVT01032785001	GSVIVT01032785001	ERF	659	8	1. 222-242, 2. 256-276, 3. 297-317, 4. 374-394, 5. 402-422, 6. 435-455, 7. 472-492, 8. 510-530
Vitis vinifera	GSVIVT01032807001	GSVIVT01032807001	C3H	471	1	1. 74-94
Vitis vinifera	GSVIVT01032817001	GSVIVT01032817001	NF-X1	597	2	1. 162-182, 2. 552-572
Vitis vinifera	GSVIVT01034166001	GSVIVT01034166001	MYB	319	1	1. 291-311
Vitis vinifera	GSVIVT01034621001	GSVIVT01034621001	bHLH	178	1	1. 151-171
Vitis vinifera	GSVIVT01035214001	GSVIVT01035214001	NAC	634	2	1. 527-547, 2. 612-632
Vitis vinifera	GSVIVT01035465001	GSVIVT01035465001	Trihelix	513	1	1. 492-512
Vitis vinifera	GSVIVT01035818001	GSVIVT01035818001	CPP	1094	2	1. 590-610, 2. 1030-1050
Vitis vinifera	GSVIVT01035959001	GSVIVT01035959001	NAC	164	1	1. 143-163
Vitis vinifera	GSVIVT01036071001	GSVIVT01036071001	NAC	375	1	1. 340-360
Vitis vinifera	GSVIVT01036137001	GSVIVT01036137001	bZIP	324	1	1. 303-323
Vitis vinifera	GSVIVT01037375001	GSVIVT01037375001	GRAS	400	3	1. 284-304, 2. 328-348, 3. 363-383
Vitis vinifera	GSVIVT01037712001	GSVIVT01037712001	ERF	252	2	1. 21-38, 2. 58-80
Vitis vinifera	GSVIVT01037958001	GSVIVT01037958001	LSD	259	1	1. 20-40
Vitis vinifera	GSVIVT01038666001	GSVIVT01038666001	NAC	578	1	1. 552-572
Populus trichocarpa	Potri.001G020200	Potri.001G020200.2	bZIP	253	1	1. 219-239
Populus trichocarpa	Potri.001G120200	Potri.001G120200.3	YABBY	172	1	1. 143-165
Populus trichocarpa	Potri.001G147000	Potri.001G147000.1	MYB_related	314	2	1. 36-56, 2. 61-81
Populus trichocarpa	Potri.001G173600	Potri.001G173600.1	CPP	781	1	1. 407-427
Populus trichocarpa	Potri.001G249900	Potri.001G249900.1	C2H2	380	1	1. 8-28
Populus trichocarpa	Potri.001G452700	Potri.001G452700.1	NAC	639	1	1. 600-620
Populus trichocarpa	Potri.002G002400	Potri.002G002400.1	SBP	1073	1	1. 1033-1053
Populus trichocarpa	Potri.002G061300	Potri.002G061300.1	NAC	613	1	1. 584-604
Populus trichocarpa	Potri.002G100100	Potri.002G100100.1	bHLH	311	1	1. 264-284
Populus trichocarpa	Potri.002G143300	Potri.002G143300.1	bHLH	484	1	1. 373-395
Populus trichocarpa	Potri.002G180800	Potri.002G180800.1	MYB_related	768	1	1. 430-450
Populus trichocarpa	Potri.002G188700	Potri.002G188700.5	SBP	1002	1	1. 960-980
Populus trichocarpa	Potri.002G199300	Potri.002G199300.1	FAR1	759	1	1. 424-444
Populus trichocarpa	Potri.003G106500	Potri.003G106500.4	BES1	622	1	1. 593-615
Populus trichocarpa	Potri.003G112800	Potri.003G112800.3	YABBY	158	1	1. 129-149
Populus trichocarpa	Potri.003G143000	Potri.003G143000.1	Nin-like	1000	1	1. 430-450
Populus trichocarpa	Potri.003G163600	Potri.003G163600.1	ARF	804	1	1. 24-44
Populus trichocarpa	Potri.003G166000	Potri.003G166000.3	CO-like	423	1	1. 363-383
Populus trichocarpa	Potri.004G048700	Potri.004G048700.1	HB-other	1729	1	1. 1315-1335
Populus trichocarpa	Potri.004G081000	Potri.004G081000.1	NAC	680	2	1. 568-588, 2. 658-678
Populus trichocarpa	Potri.004G161000	Potri.004G161000.2	DBB	191	1	1. 152-172
Populus trichocarpa	Potri.005G063200	Potri.005G063200.1	MYB	425	1	1. 37-57
Populus trichocarpa	Potri.005G200100	Potri.005G200100.1	NAC	583	1	1. 554-574
Populus trichocarpa	Potri.005G243400	Potri.005G243400.1	bZIP	301	1	1. 239-259
Populus trichocarpa	Potri.005G257900	Potri.005G257900.2	bZIP	306	1	1. 220-240
Populus trichocarpa	Potri.005G258700	Potri.005G258700.1	SBP	1072	1	1. 1031-1051
Populus trichocarpa	Potri.006G130200	Potri.006G130200.1	S1Fa-like	88	1	1. 33-53
Populus trichocarpa	Potri.006G229200	Potri.006G229200.1	GATA	355	1	1. 16-36
Populus trichocarpa	Potri.006G275900	Potri.006G275900.1	MYB	352	1	1. 5-25
Populus trichocarpa	Potri.007G015200	Potri.007G015200.1	DBB	194	2	1. 103-123, 2. 125-145
Populus trichocarpa	Potri.007G029400	Potri.007G029400.1	bZIP	453	1	1. 36-56
Populus trichocarpa	Potri.007G135500	Potri.007G135500.1	HB-other	1778	1	1. 558-578
Populus trichocarpa	Potri.008G020300	Potri.008G020300.1	M-type	249	1	1. 17-37
Populus trichocarpa	Potri.008G027000	Potri.008G027000.1	Trihelix	499	1	1. 379-399
Populus trichocarpa	Potri.008G031800	Potri.008G031800.1	NAC	565	1	1. 540-560
Populus trichocarpa	Potri.008G080300	Potri.008G080300.2	C3H	336	1	1. 2-22
Populus trichocarpa	Potri.008G098600	Potri.008G098600.1	SBP	1035	1	1. 993-1013
Populus trichocarpa	Potri.008G117100	Potri.008G117100.1	RAV	407	1	1. 14-34
Populus trichocarpa	Potri.008G118300	Potri.008G118300.2	bZIP	436	1	1. 46-66
Populus trichocarpa	Potri.008G142000	Potri.008G142000.2	G2-like	257	1	1. 213-233
Populus trichocarpa	Potri.008G181000	Potri.008G181000.1	ARR-B	643	1	1. 122-142
Populus trichocarpa	Potri.008G197000	Potri.008G197000.1	SBP	793	2	1. 357-377, 2. 754-774
Populus trichocarpa	Potri.009G043900	Potri.009G043900.1	C2H2	382	1	1. 11-31
Populus trichocarpa	Potri.009G070800	Potri.009G070800.1	SRS	356	1	1. 41-61
Populus trichocarpa	Potri.009G087500	Potri.009G087500.1	Nin-like	675	1	1. 129-149
Populus trichocarpa	Potri.009G101200	Potri.009G101200.1	bZIP	411	2	1. 366-386, 2. 389-409
Populus trichocarpa	Potri.009G161300	Potri.009G161300.1	NAC	498	1	1. 477-497
Populus trichocarpa	Potri.010G006800	Potri.010G006800.4	ERF	151	1	1. 127-147
Populus trichocarpa	Potri.010G026200	Potri.010G026200.1	SBP	782	2	1. 357-377, 2. 743-763
Populus trichocarpa	Potri.010G154000	Potri.010G154000.1	SBP	1030	1	1. 988-1008
Populus trichocarpa	Potri.010G167300	Potri.010G167300.1	M-type	398	1	1. 14-34
Populus trichocarpa	Potri.010G188700	Potri.010G188700.1	NF-X1	890	4	1. 75-95, 2. 201-221, 3. 453-473, 4. 844-864
Populus trichocarpa	Potri.010G229900	Potri.010G229900.1	NAC	556	1	1. 531-551
Populus trichocarpa	Potri.011G057700	Potri.011G057700.1	HB-other	1720	1	1. 521-541
Populus trichocarpa	Potri.011G058400	Potri.011G058400.1	NAC	359	1	1. 5-25
Populus trichocarpa	Potri.011G149300	Potri.011G149300.1	NAC	697	1	1. 658-678
Populus trichocarpa	Potri.011G154800	Potri.011G154800.1	LSD	179	1	1. 12-34
Populus trichocarpa	Potri.012G007500	Potri.012G007500.1	NAC	608	1	1. 577-597
Populus trichocarpa	Potri.012G013100	Potri.012G013100.1	B3	155	1	1. 125-147
Populus trichocarpa	Potri.012G013200	Potri.012G013200.1	B3	160	1	1. 121-143
Populus trichocarpa	Potri.012G013500	Potri.012G013500.1	B3	157	1	1. 114-134
Populus trichocarpa	Potri.012G031200	Potri.012G031200.1	MYB_related	199	2	1. 45-65, 2. 86-106
Populus trichocarpa	Potri.012G093200	Potri.012G093200.1	B3	289	1	1. 27-49
Populus trichocarpa	Potri.012G132100	Potri.012G132100.1	bHLH	322	1	1. 51-71
Populus trichocarpa	Potri.012G137500	Potri.012G137500.4	FAR1	782	1	1. 757-777
Populus trichocarpa	Potri.012G140500	Potri.012G140500.1	MYB	325	1	1. 14-34
Populus trichocarpa	Potri.012G143200	Potri.012G143200.1	C2H2	731	2	1. 609-629, 2. 631-651
Populus trichocarpa	Potri.012G145800	Potri.012G145800.1	C3H	655	2	1. 62-82, 2. 100-120
Populus trichocarpa	Potri.013G004800	Potri.013G004800.1	C3H	178	2	1. 23-40, 2. 53-75
Populus trichocarpa	Potri.013G041000	Potri.013G041000.1	bHLH	363	3	1. 32-52, 2. 263-283, 3. 326-346
Populus trichocarpa	Potri.013G107600	Potri.013G107600.1	M-type	162	1	1. 32-52
Populus trichocarpa	Potri.014G007100	Potri.014G007100.1	bZIP	229	1	1. 21-41
Populus trichocarpa	Potri.014G024200	Potri.014G024200.5	WRKY	367	1	1. 311-331
Populus trichocarpa	Potri.014G028200	Potri.014G028200.5	bZIP	372	1	1. 348-368
Populus trichocarpa	Potri.014G078500	Potri.014G078500.1	TCP	396	1	1. 22-42
Populus trichocarpa	Potri.014G106800	Potri.014G106800.10	MYB_related	764	1	1. 428-448
Populus trichocarpa	Potri.014G114300	Potri.014G114300.1	SBP	1004	1	1. 962-982
Populus trichocarpa	Potri.014G132800	Potri.014G132800.1	HB-other	1136	1	1. 311-331
Populus trichocarpa	Potri.014G159500	Potri.014G159500.1	C3H	503	2	1. 76-96, 2. 114-134
Populus trichocarpa	Potri.015G004100	Potri.015G004100.1	NAC	588	1	1. 558-578
Populus trichocarpa	Potri.015G033000	Potri.015G033000.1	BBR-BPC	196	1	1. 161-181
Populus trichocarpa	Potri.015G033600	Potri.015G033600.2	MYB	214	1	1. 137-157
Populus trichocarpa	Potri.015G065400	Potri.015G065400.2	HD-ZIP	302	1	1. 280-300
Populus trichocarpa	Potri.015G069000	Potri.015G069000.2	MYB_related	225	1	1. 204-224
Populus trichocarpa	Potri.015G070300	Potri.015G070300.1	E2F/DP	386	1	1. 19-39
Populus trichocarpa	Potri.015G089100	Potri.015G089100.3	C3H	341	1	1. 318-338
Populus trichocarpa	Potri.015G134800	Potri.015G134800.1	MIKC	297	2	1. 29-49, 2. 84-104
Populus trichocarpa	Potri.016G032400	Potri.016G032400.1	bZIP	738	1	1. 374-394
Populus trichocarpa	Potri.016G087400	Potri.016G087400.1	S1Fa-like	89	1	1. 34-54
Populus trichocarpa	Potri.017G016200	Potri.017G016200.1	HB-other	1768	1	1. 567-587
Populus trichocarpa	Potri.017G107500	Potri.017G107500.1	CO-like	424	1	1. 5-25
Populus trichocarpa	Potri.017G139500	Potri.017G139500.1	NAC	676	2	1. 566-586, 2. 654-674
Populus trichocarpa	Potri.017G146800	Potri.017G146800.3	MYB_related	270	2	1. 226-246, 2. 248-268
Populus trichocarpa	Potri.018G058800	Potri.018G058800.1	MYB_related	322	1	1. 76-96
Populus trichocarpa	Potri.018G109200	Potri.018G109200.1	RAV	549	1	1. 457-477
Populus trichocarpa	Potri.018G127700	Potri.018G127700.2	MYB_related	168	1	1. 9-29
